# Supplementary material for: Inflammatory cytokines may mediate the causal relationship between gut microbiota and male infertility: a bidirectional, mediating, multivariate Mendelian randomization study
Source: Front Endocrinol (Lausanne). 2024 Apr 22;15:1368334. doi: 10.3389/fendo.2024.1368334 (PMC11070575; doi:10.3389/fendo.2024.1368334)
Supplement: Supplementary file 1 [file Table_1.xlsx]

## Sheet: Descrption
Description of each Supplementary Table
Supplementary Table 1 Description of data on gut microbes, inflammatory cytokines, and male infertility
Supplementary Table 2 SNPs used in MR analysis of gut microbes and male infertility
Supplementary Table 3 SNPs used in MR analysis of inflammation cytokines and male infertility
Supplementary Table 4 Results of MR analyses of gut microbes and male infertility (including tests for heterogeneity, tests for pleiotropy and outlier tests)
Supplementary Table 5 Corrected p-values for gut microorganisms causally associated with male infertility in the IVW method
Supplementary Table 6 Results of MR analyses of inflammation cytokines and male infertility (including tests for heterogeneity, tests for pleiotropy and outlier tests)
Supplementary Table 7 Corrected p-values for inflammation cytokines causally associated with male infertility in the IVW method
Supplementary Table 8 Results of MR analyses of gut microbes causally associated with male infertility and inflammatory cytokines causally associated with male infertility
Supplementary Table 9 Results of MR-presso distortion of gut microbes causally associated with male infertility and inflammatory cytokines causally associated with male infertility
Supplementary Table 10 Results of multivariate Mendelian randomisation analysis of Bacteroides, HGF and male infertility

## Sheet: Sup Table1
Supplementary Table 1 Description of data on gut microbes, inflammatory cytokines, and male infertility
Phenotype	Unit	Samplesize	Population	Consortium	Year of publication	PMID	Sample Overlap
Gut Microbiota	1-SD	18340	Multiethnic	MibioGen	2021	33462485	<1%
Cytokines	1-SD	8293	European	Cardiovascular Risk in Young Finns Study,FINRISK1997,FINRISK200225	2017	27989323	<1%
Male Infertility	Event	120568	European	Finngen	2023	36653562	NA

## Sheet: Sup Table2
Supplementary Table 2 SNPs used in MR analysis of gut microbes and male infertility
SNP	Effect_allele.exposure	Other_allele.exposure	Effect_allele.outcome	Other_allele.outcome	Beta.exposure	Beta.outcome	Eaf.exposure	Eaf.outcome	Remove	Palindromic	Ambiguous	chr.outcome	pos.outcome	pval.outcome	se.outcome	samplesize.outcome	ncase.outcome	ncontrol.outcome	Outcome	mr_keep.outcome	pval_origin.outcome	data_source.outcome	se.exposure	pval.exposure	samplesize.exposure	exposure	mr_keep.exposure	pval_origin.exposure	action	mr_keep
rs1434153	G	A	G	A	-0.0684526	-0.0196066		0.442633	FALSE	FALSE	FALSE	2	34370466	0.629438	0.040634	120568	1271	119297	Male infertility	TRUE	reported	textfile	0.0152443	6.85295e-06	9662	genus.Erysipelatoclostridium.id.11381	TRUE	reported	2	TRUE
rs16936671	C	T	C	T	-0.0968026	-0.0621421		0.136638	FALSE	FALSE	FALSE	10	36105681	0.284341	0.0580432	120568	1271	119297	Male infertility	TRUE	reported	textfile	0.0217883	6.04309e-06	9488	genus.Erysipelatoclostridium.id.11381	TRUE	reported	2	TRUE
rs17804233	T	C	T	C	-0.0662914	0.0397878		0.474271	FALSE	FALSE	FALSE	5	78519233	0.323571	0.0403059	120568	1271	119297	Male infertility	TRUE	reported	textfile	0.0144203	4.58605e-06	9783	genus.Erysipelatoclostridium.id.11381	TRUE	reported	2	TRUE
rs2901723	C	A	C	A	0.0641339	-0.00435117		0.528388	FALSE	FALSE	FALSE	11	36849973	0.914774	0.0406577	120568	1271	119297	Male infertility	TRUE	reported	textfile	0.0144295	8.79469e-06	9662	genus.Erysipelatoclostridium.id.11381	TRUE	reported	2	TRUE
rs340991	A	G	A	G	-0.0740482	0.00125652		0.265691	FALSE	FALSE	FALSE	5	34891937	0.977977	0.045517	120568	1271	119297	Male infertility	TRUE	reported	textfile	0.0158891	3.74942e-06	9781	genus.Erysipelatoclostridium.id.11381	TRUE	reported	2	TRUE
rs3804326	A	G	A	G	0.14147	0.0564343		0.0499583	FALSE	FALSE	FALSE	6	24291957	0.537647	0.0915583	120568	1271	119297	Male infertility	TRUE	reported	textfile	0.0336352	9.85273e-06	7028	genus.Erysipelatoclostridium.id.11381	TRUE	reported	2	TRUE
rs45480394	T	G	T	G	-0.0687134	-0.0129486		0.361371	FALSE	FALSE	FALSE	19	55346409	0.757991	0.0420247	120568	1271	119297	Male infertility	TRUE	reported	textfile	0.0151835	7.66155e-06	9604	genus.Erysipelatoclostridium.id.11381	TRUE	reported	2	TRUE
rs4697572	A	G	A	G	-0.0810636	-0.0465609		0.198324	FALSE	FALSE	FALSE	4	25445165	0.355754	0.0504187	120568	1271	119297	Male infertility	TRUE	reported	textfile	0.0163308	7.5935e-07	9779	genus.Erysipelatoclostridium.id.11381	TRUE	reported	2	TRUE
rs58236560	G	T	G	T	-0.111157	0.0440954		0.12019	FALSE	FALSE	FALSE	11	122006205	0.477938	0.0621393	120568	1271	119297	Male infertility	TRUE	reported	textfile	0.0234426	2.1612e-06	9368	genus.Erysipelatoclostridium.id.11381	TRUE	reported	2	TRUE
rs61806970	C	T	C	T	0.142548	-0.00508826		0.0678501	FALSE	FALSE	FALSE	1	167849359	0.948804	0.0792456	120568	1271	119297	Male infertility	TRUE	reported	textfile	0.0320688	9.0941e-06	8644	genus.Erysipelatoclostridium.id.11381	TRUE	reported	2	TRUE
rs622418	A	G	A	G	-0.0668051	-0.0560819		0.488267	FALSE	FALSE	FALSE	9	87971128	0.166408	0.0405264	120568	1271	119297	Male infertility	TRUE	reported	textfile	0.0143224	3.68156e-06	9783	genus.Erysipelatoclostridium.id.11381	TRUE	reported	2	TRUE
rs6474512	A	C	A	C	0.067015	0.036118		0.386526	FALSE	FALSE	FALSE	8	38923088	0.383377	0.0414343	120568	1271	119297	Male infertility	TRUE	reported	textfile	0.0143201	3.01546e-06	9783	genus.Erysipelatoclostridium.id.11381	TRUE	reported	2	TRUE
rs710230	T	C	T	C	0.143381	-0.00686224		0.072628	FALSE	FALSE	FALSE	1	41867960	0.92897	0.0769823	120568	1271	119297	Male infertility	TRUE	reported	textfile	0.0281514	6.3312e-07	9016	genus.Erysipelatoclostridium.id.11381	TRUE	reported	2	TRUE
rs7221249	A	G	A	G	0.0839861	0.00423299		0.530264	FALSE	FALSE	FALSE	17	10274391	0.916677	0.0404602	120568	1271	119297	Male infertility	TRUE	reported	textfile	0.0142741	4.30951e-09	9781	genus.Erysipelatoclostridium.id.11381	TRUE	reported	2	TRUE
rs9590927	G	A	G	A	-0.0646003	-0.0152588		0.454647	FALSE	FALSE	FALSE	13	45797930	0.705188	0.0403323	120568	1271	119297	Male infertility	TRUE	reported	textfile	0.0143479	6.39042e-06	9782	genus.Erysipelatoclostridium.id.11381	TRUE	reported	2	TRUE
rs10164067	T	G	T	G	-0.10326	-0.0294963		0.0525649	FALSE	FALSE	FALSE	18	49088232	0.744874	0.090645	120568	1271	119297	Male infertility	TRUE	reported	textfile	0.0212405	1.13086e-06	14427	genus.ErysipelotrichaceaeUCG003.id.11384	TRUE	reported	2	TRUE
rs11666127	A	G	A	G	-0.0719187	0.0289412		0.176279	FALSE	FALSE	FALSE	19	57317612	0.582993	0.0527144	120568	1271	119297	Male infertility	TRUE	reported	textfile	0.0161371	7.90414e-06	13813	genus.ErysipelotrichaceaeUCG003.id.11384	TRUE	reported	2	TRUE
rs11994308	C	T	C	T	0.115417	0.00889081		0.0868617	FALSE	FALSE	FALSE	8	90648116	0.90129	0.0716815	120568	1271	119297	Male infertility	TRUE	reported	textfile	0.0242503	1.32563e-06	13558	genus.ErysipelotrichaceaeUCG003.id.11384	TRUE	reported	2	TRUE
rs12251396	A	G	A	G	-0.0705399	-0.0447475		0.153134	FALSE	FALSE	FALSE	10	827208	0.421324	0.0556473	120568	1271	119297	Male infertility	TRUE	reported	textfile	0.0158766	9.51839e-06	14211	genus.ErysipelotrichaceaeUCG003.id.11384	TRUE	reported	2	TRUE
rs17798136	G	A	G	A	0.158818	-0.151844		0.0673773	FALSE	FALSE	FALSE	7	33645314	0.0586935	0.0803203	120568	1271	119297	Male infertility	TRUE	reported	textfile	0.0347674	3.23598e-06	7421	genus.ErysipelotrichaceaeUCG003.id.11384	TRUE	reported	2	TRUE
rs214586	T	C	T	C	-0.106455	-0.0172504		0.110195	FALSE	FALSE	FALSE	6	18213406	0.7862	0.063596	120568	1271	119297	Male infertility	TRUE	reported	textfile	0.024038	8.50147e-06	13505	genus.ErysipelotrichaceaeUCG003.id.11384	TRUE	reported	2	TRUE
rs28568391	A	G	A	G	-0.0583911	0.0215963		0.513971	FALSE	FALSE	FALSE	10	123869024	0.593291	0.0404369	120568	1271	119297	Male infertility	TRUE	reported	textfile	0.0118741	6.41953e-07	14544	genus.ErysipelotrichaceaeUCG003.id.11384	TRUE	reported	2	TRUE
rs4758231	G	T	G	T	-0.0551754	-0.0515085		0.282069	FALSE	FALSE	FALSE	11	7743549	0.251453	0.0449139	120568	1271	119297	Male infertility	TRUE	reported	textfile	0.0122047	6.54912e-06	14890	genus.ErysipelotrichaceaeUCG003.id.11384	TRUE	reported	2	TRUE
rs59068084	T	G	T	G	0.0564772	-0.0214584		0.392453	FALSE	FALSE	FALSE	4	112335581	0.605911	0.0415926	120568	1271	119297	Male infertility	TRUE	reported	textfile	0.0120224	3.11742e-06	14544	genus.ErysipelotrichaceaeUCG003.id.11384	TRUE	reported	2	TRUE
rs59104037	A	G	A	G	-0.0951263	-0.0565041		0.128441	FALSE	FALSE	FALSE	18	45454161	0.34889	0.0603197	120568	1271	119297	Male infertility	TRUE	reported	textfile	0.0204742	4.48256e-06	14848	genus.ErysipelotrichaceaeUCG003.id.11384	TRUE	reported	2	TRUE
rs62403464	T	C	T	C	-0.0731743	0.014034		0.181697	FALSE	FALSE	FALSE	6	24219932	0.785586	0.0515868	120568	1271	119297	Male infertility	TRUE	reported	textfile	0.0156516	3.43738e-06	14899	genus.ErysipelotrichaceaeUCG003.id.11384	TRUE	reported	2	TRUE
rs6875357	C	T	C	T	0.165673	0.074457		0.038857	FALSE	FALSE	FALSE	5	32345565	0.476382	0.104555	120568	1271	119297	Male infertility	TRUE	reported	textfile	0.0353831	6.69637e-06	7034	genus.ErysipelotrichaceaeUCG003.id.11384	TRUE	reported	2	TRUE
rs73074432	C	T	C	T	0.072154	0.123901		0.109773	FALSE	FALSE	FALSE	7	20515191	0.0570112	0.0651005	120568	1271	119297	Male infertility	TRUE	reported	textfile	0.0164378	9.9902e-06	14217	genus.ErysipelotrichaceaeUCG003.id.11384	TRUE	reported	2	TRUE
rs74988980	G	A	G	A	-0.133141	-0.0254323		0.0435128	FALSE	FALSE	FALSE	16	80133380	0.799502	0.10013	120568	1271	119297	Male infertility	TRUE	reported	textfile	0.0348574	8.64276e-06	5944	genus.ErysipelotrichaceaeUCG003.id.11384	TRUE	reported	2	TRUE
rs75949021	T	C	T	C	-0.169667	0.255044		0.039771	FALSE	FALSE	FALSE	2	174539223	0.0155837	0.105454	120568	1271	119297	Male infertility	TRUE	reported	textfile	0.0374238	3.57507e-06	6721	genus.ErysipelotrichaceaeUCG003.id.11384	TRUE	reported	2	TRUE
rs76502207	T	C	T	C	0.144844	0.120062		0.0402037	FALSE	FALSE	FALSE	15	85979013	0.238968	0.101958	120568	1271	119297	Male infertility	TRUE	reported	textfile	0.0289929	6.41121e-07	10740	genus.ErysipelotrichaceaeUCG003.id.11384	TRUE	reported	2	TRUE
rs8053479	A	G	A	G	-0.0838212	0.0482514		0.11569	FALSE	FALSE	FALSE	16	4026829	0.444254	0.0630713	120568	1271	119297	Male infertility	TRUE	reported	textfile	0.0186509	5.83413e-06	13813	genus.ErysipelotrichaceaeUCG003.id.11384	TRUE	reported	2	TRUE
rs112767262	T	C	T	C	0.0732963	-0.0931499		0.221421	FALSE	FALSE	FALSE	16	3700622	0.053486	0.0482397	120568	1271	119297	Male infertility	TRUE	reported	textfile	0.0163589	8.20636e-06	11771	genus.Escherichia.Shigella.id.3504	TRUE	reported	2	TRUE
rs113127095	A	G	A	G	0.151009	0.0314074		0.0419033	FALSE	FALSE	FALSE	13	22679253	0.753807	0.100143	120568	1271	119297	Male infertility	TRUE	reported	textfile	0.0323434	3.33349e-06	8433	genus.Escherichia.Shigella.id.3504	TRUE	reported	2	TRUE
rs113513883	A	G	A	G	0.172283	-0.0295669		0.0335201	FALSE	FALSE	FALSE	7	140978399	0.796889	0.114878	120568	1271	119297	Male infertility	TRUE	reported	textfile	0.038041	5.27716e-06	6280	genus.Escherichia.Shigella.id.3504	TRUE	reported	2	TRUE
rs1154904	A	G	A	G	-0.0613376	-0.00467689		0.495209	FALSE	FALSE	FALSE	11	134904951	0.907473	0.0402396	120568	1271	119297	Male infertility	TRUE	reported	textfile	0.0130644	3.03751e-06	12002	genus.Escherichia.Shigella.id.3504	TRUE	reported	2	TRUE
rs118526	C	A	C	A	-0.0594401	0.016922		0.301232	FALSE	FALSE	FALSE	5	80567725	0.702258	0.0442666	120568	1271	119297	Male infertility	TRUE	reported	textfile	0.013598	7.99566e-06	11853	genus.Escherichia.Shigella.id.3504	TRUE	reported	2	TRUE
rs2798105	A	G	A	G	-0.100851	0.11507		0.0982217	FALSE	FALSE	FALSE	1	48496231	0.0909097	0.0680641	120568	1271	119297	Male infertility	TRUE	reported	textfile	0.0222045	8.24501e-06	11296	genus.Escherichia.Shigella.id.3504	TRUE	reported	2	TRUE
rs4731451	G	A	G	A	-0.0609885	-0.0149022		0.31337	FALSE	FALSE	FALSE	7	128414046	0.730762	0.043306	120568	1271	119297	Male infertility	TRUE	reported	textfile	0.0135157	7.4731e-06	12001	genus.Escherichia.Shigella.id.3504	TRUE	reported	2	TRUE
rs57024273	T	C	T	C	0.0626172	0.042285		0.257333	FALSE	FALSE	FALSE	2	235606511	0.358785	0.046078	120568	1271	119297	Male infertility	TRUE	reported	textfile	0.0139919	9.70464e-06	11853	genus.Escherichia.Shigella.id.3504	TRUE	reported	2	TRUE
rs592299	T	C	T	C	-0.0592004	-0.062021		0.544397	FALSE	FALSE	FALSE	9	133303865	0.126266	0.0405633	120568	1271	119297	Male infertility	TRUE	reported	textfile	0.0129486	4.76927e-06	11995	genus.Escherichia.Shigella.id.3504	TRUE	reported	2	TRUE
rs73208162	A	G	A	G	-0.119296	0.261962		0.0333631	FALSE	FALSE	FALSE	21	37952181	0.0109989	0.103024	120568	1271	119297	Male infertility	TRUE	reported	textfile	0.024839	2.19391e-06	11073	genus.Escherichia.Shigella.id.3504	TRUE	reported	2	TRUE
rs10927394	G	T	G	T	-0.232262	0.0867709		0.0186963	FALSE	FALSE	FALSE	1	245104037	0.566297	0.151297	120568	1271	119297	Male infertility	TRUE	reported	textfile	0.0512364	7.01885e-06	3495	genus.Faecalibacterium.id.2057	TRUE	reported	2	TRUE
rs114946999	C	T	C	T	-0.0861565	-0.0444306		0.125426	FALSE	FALSE	FALSE	2	36898092	0.463965	0.0606699	120568	1271	119297	Male infertility	TRUE	reported	textfile	0.01896	5.69574e-06	15673	genus.Faecalibacterium.id.2057	TRUE	reported	2	TRUE
rs11776390	T	C	T	C	-0.078354	0.0498558		0.0663418	FALSE	FALSE	FALSE	8	38736127	0.536398	0.0806377	120568	1271	119297	Male infertility	TRUE	reported	textfile	0.017183	6.39675e-06	16718	genus.Faecalibacterium.id.2057	TRUE	reported	2	TRUE
rs1271565	C	T	C	T	-0.0576251	-0.079102		0.261246	FALSE	FALSE	FALSE	14	63577379	0.0845785	0.0458638	120568	1271	119297	Male infertility	TRUE	reported	textfile	0.0119649	1.30169e-06	17638	genus.Faecalibacterium.id.2057	TRUE	reported	2	TRUE
rs12753492	A	C	A	C	0.0641305	-0.00448146		0.112912	FALSE	FALSE	FALSE	1	13875051	0.944986	0.0649443	120568	1271	119297	Male infertility	TRUE	reported	textfile	0.0149933	8.80273e-06	17525	genus.Faecalibacterium.id.2057	TRUE	reported	2	TRUE
rs2835874	T	C	T	C	-0.0866356	-0.191063		0.0359639	FALSE	FALSE	FALSE	21	37655599	0.0900886	0.112726	120568	1271	119297	Male infertility	TRUE	reported	textfile	0.0196496	7.54405e-06	17567	genus.Faecalibacterium.id.2057	TRUE	reported	2	TRUE
rs6910935	A	G	A	G	0.134864	-0.075555		0.060815	FALSE	FALSE	FALSE	6	131266017	0.371003	0.0844571	120568	1271	119297	Male infertility	TRUE	reported	textfile	0.0277032	1.37848e-06	12640	genus.Faecalibacterium.id.2057	TRUE	reported	2	TRUE
rs75499067	C	T	C	T	0.227585	0.0840689		0.0736353	FALSE	FALSE	FALSE	16	6049862	0.281484	0.0780589	120568	1271	119297	Male infertility	TRUE	reported	textfile	0.0465522	1.76448e-06	4526	genus.Faecalibacterium.id.2057	TRUE	reported	2	TRUE
rs79656633	T	C	T	C	0.145631	0.059261		0.10036	FALSE	FALSE	FALSE	1	110494205	0.380448	0.0675668	120568	1271	119297	Male infertility	TRUE	reported	textfile	0.0323019	8.13557e-06	9080	genus.Faecalibacterium.id.2057	TRUE	reported	2	TRUE
rs9536330	T	C	T	C	-0.048317	0.016066		0.471928	FALSE	FALSE	FALSE	13	52992882	0.691463	0.0404819	120568	1271	119297	Male infertility	TRUE	reported	textfile	0.010797	5.33258e-06	18082	genus.Faecalibacterium.id.2057	TRUE	reported	2	TRUE
rs11126423	C	T	C	T	0.0904399	-0.0223184		0.094006	FALSE	FALSE	FALSE	2	73968424	0.752932	0.0709027	120568	1271	119297	Male infertility	TRUE	reported	textfile	0.0196301	5.91249e-06	13735	genus.FamilyXIIIAD3011group.id.11293	TRUE	reported	2	TRUE
rs11736617	G	A	G	A	-0.0759493	-0.158949		0.0552352	FALSE	FALSE	FALSE	4	38916209	0.0761781	0.0896343	120568	1271	119297	Male infertility	TRUE	reported	textfile	0.0172101	9.02048e-06	13778	genus.FamilyXIIIAD3011group.id.11293	TRUE	reported	2	TRUE
rs12812672	T	C	T	C	-0.096065	0.165264		0.0719225	FALSE	FALSE	FALSE	12	17974663	0.0363597	0.0789647	120568	1271	119297	Male infertility	TRUE	reported	textfile	0.020828	2.55807e-06	13565	genus.FamilyXIIIAD3011group.id.11293	TRUE	reported	2	TRUE
rs149302	T	C	T	C	-0.0645635	0.00170191		0.233164	FALSE	FALSE	FALSE	5	14159816	0.971865	0.0482543	120568	1271	119297	Male infertility	TRUE	reported	textfile	0.0143225	7.4818e-06	14192	genus.FamilyXIIIAD3011group.id.11293	TRUE	reported	2	TRUE
rs16840310	A	G	A	G	-0.0608052	0.0338616		0.430931	FALSE	FALSE	FALSE	1	240530863	0.407258	0.0408597	120568	1271	119297	Male infertility	TRUE	reported	textfile	0.0122149	6.75113e-07	14201	genus.FamilyXIIIAD3011group.id.11293	TRUE	reported	2	TRUE
rs16940167	C	T	C	T	0.0732552	0.0283491		0.189838	FALSE	FALSE	FALSE	15	58391498	0.578176	0.0509828	120568	1271	119297	Male infertility	TRUE	reported	textfile	0.0159898	3.90837e-06	14201	genus.FamilyXIIIAD3011group.id.11293	TRUE	reported	2	TRUE
rs17156849	G	A	G	A	-0.112891	0.101211		0.0593179	FALSE	FALSE	FALSE	7	28564367	0.240645	0.0862558	120568	1271	119297	Male infertility	TRUE	reported	textfile	0.0245292	4.19171e-06	13352	genus.FamilyXIIIAD3011group.id.11293	TRUE	reported	2	TRUE
rs62029761	A	G	A	G	0.128753	0.0491272		0.0577625	FALSE	FALSE	FALSE	16	15912385	0.579661	0.0886965	120568	1271	119297	Male infertility	TRUE	reported	textfile	0.0276002	3.89083e-06	9655	genus.FamilyXIIIAD3011group.id.11293	TRUE	reported	2	TRUE
rs62200412	C	T	C	T	-0.0800851	-0.0141205		0.259366	FALSE	FALSE	FALSE	20	4637993	0.759579	0.0461403	120568	1271	119297	Male infertility	TRUE	reported	textfile	0.0163834	5.80219e-07	13661	genus.FamilyXIIIAD3011group.id.11293	TRUE	reported	2	TRUE
rs72730932	C	A	C	A	-0.0899559	0.00931159		0.0942088	FALSE	FALSE	FALSE	1	192050705	0.893613	0.0696278	120568	1271	119297	Male infertility	TRUE	reported	textfile	0.0177107	6.88766e-07	13102	genus.FamilyXIIIAD3011group.id.11293	TRUE	reported	2	TRUE
rs739451	C	T	C	T	0.0649589	-0.0467882		0.207955	FALSE	FALSE	FALSE	9	133813832	0.344393	0.0494841	120568	1271	119297	Male infertility	TRUE	reported	textfile	0.0147534	7.8781e-06	14197	genus.FamilyXIIIAD3011group.id.11293	TRUE	reported	2	TRUE
rs9276029	A	G	A	G	-0.0811384	-0.0284321		0.197904	FALSE	FALSE	FALSE	6	32727559	0.573875	0.050559	120568	1271	119297	Male infertility	TRUE	reported	textfile	0.0185669	8.92766e-06	13566	genus.FamilyXIIIAD3011group.id.11293	TRUE	reported	2	TRUE
rs9837139	A	G	A	G	0.10752	-0.0771574		0.0852434	FALSE	FALSE	FALSE	3	29770374	0.290427	0.0729838	120568	1271	119297	Male infertility	TRUE	reported	textfile	0.0240482	8.70808e-06	13527	genus.FamilyXIIIAD3011group.id.11293	TRUE	reported	2	TRUE
rs12049454	T	C	T	C	-0.0647298	0.0177834		0.397001	FALSE	FALSE	FALSE	1	84762642	0.666429	0.0412556	120568	1271	119297	Male infertility	TRUE	reported	textfile	0.0134065	1.17378e-06	12748	genus.FamilyXIIIUCG001.id.11294	TRUE	reported	2	TRUE
rs1426266	T	C	T	C	-0.0665521	-0.0204554		0.272508	FALSE	FALSE	FALSE	3	188506308	0.651211	0.0452474	120568	1271	119297	Male infertility	TRUE	reported	textfile	0.0137151	1.24935e-06	12751	genus.FamilyXIIIUCG001.id.11294	TRUE	reported	2	TRUE
rs3842897	G	A	G	A	-0.112639	0.0392077		0.0884713	FALSE	FALSE	FALSE	1	183534529	0.579537	0.0707643	120568	1271	119297	Male infertility	TRUE	reported	textfile	0.0242751	5.19705e-06	12407	genus.FamilyXIIIUCG001.id.11294	TRUE	reported	2	TRUE
rs62414802	C	T	C	T	-0.0611904	-0.116449		0.247577	FALSE	FALSE	FALSE	6	75888918	0.0125138	0.0466295	120568	1271	119297	Male infertility	TRUE	reported	textfile	0.013457	4.29181e-06	12750	genus.FamilyXIIIUCG001.id.11294	TRUE	reported	2	TRUE
rs7119679	G	A	G	A	-0.0809085	0.00155275		0.241268	FALSE	FALSE	FALSE	11	94948621	0.973542	0.046817	120568	1271	119297	Male infertility	TRUE	reported	textfile	0.0174782	3.52494e-06	12445	genus.FamilyXIIIUCG001.id.11294	TRUE	reported	2	TRUE
rs76463770	A	G	A	G	0.19313	-0.164457		0.030654	FALSE	FALSE	FALSE	3	45437598	0.163706	0.118084	120568	1271	119297	Male infertility	TRUE	reported	textfile	0.0419866	3.77476e-06	5651	genus.FamilyXIIIUCG001.id.11294	TRUE	reported	2	TRUE
rs8076666	A	G	A	G	0.088655	-0.00772061		0.118384	FALSE	FALSE	FALSE	17	80250018	0.902549	0.0630552	120568	1271	119297	Male infertility	TRUE	reported	textfile	0.0198094	8.0183e-06	12265	genus.FamilyXIIIUCG001.id.11294	TRUE	reported	2	TRUE
rs114873521	C	T	C	T	-0.130067	0.085067		0.0719908	FALSE	FALSE	FALSE	5	168791398	0.276992	0.0782512	120568	1271	119297	Male infertility	TRUE	reported	textfile	0.0294087	7.12522e-06	9156	genus.Flavonifractor.id.2059	TRUE	reported	2	TRUE
rs11811696	T	C	T	C	-0.116063	0.0155198		0.0817866	FALSE	FALSE	FALSE	1	237188054	0.831981	0.0731511	120568	1271	119297	Male infertility	TRUE	reported	textfile	0.0241012	2.07346e-06	10221	genus.Flavonifractor.id.2059	TRUE	reported	2	TRUE
rs12030302	A	G	A	G	-0.0692276	-0.0460782		0.473717	FALSE	FALSE	FALSE	1	77422150	0.254319	0.0404222	120568	1271	119297	Male infertility	TRUE	reported	textfile	0.0137467	5.6084e-07	10805	genus.Flavonifractor.id.2059	TRUE	reported	2	TRUE
rs34066017	A	G	A	G	0.0764294	-0.0306835		0.207563	FALSE	FALSE	FALSE	11	44828138	0.53773	0.0497908	120568	1271	119297	Male infertility	TRUE	reported	textfile	0.0159789	1.52086e-06	10705	genus.Flavonifractor.id.2059	TRUE	reported	2	TRUE
rs806808	T	C	T	C	0.0667272	0.0162935		0.440265	FALSE	FALSE	FALSE	10	32092258	0.687906	0.0405614	120568	1271	119297	Male infertility	TRUE	reported	textfile	0.0136557	1.17972e-06	10801	genus.Flavonifractor.id.2059	TRUE	reported	2	TRUE
rs10439674	A	G	A	G	-0.0572129	-0.0182747		0.201922	FALSE	FALSE	FALSE	21	41309465	0.715178	0.0500801	120568	1271	119297	Male infertility	TRUE	reported	textfile	0.0130007	7.68485e-06	17381	genus.Fusicatenibacter.id.11305	TRUE	reported	2	TRUE
rs167879	C	T	C	T	-0.0659543	0.134056		0.149194	FALSE	FALSE	FALSE	20	57362310	0.0182785	0.056805	120568	1271	119297	Male infertility	TRUE	reported	textfile	0.0148763	5.86893e-06	16542	genus.Fusicatenibacter.id.11305	TRUE	reported	2	TRUE
rs1864685	A	C	A	C	-0.0494799	0.0388749		0.405726	FALSE	FALSE	FALSE	17	72725643	0.341947	0.040907	120568	1271	119297	Male infertility	TRUE	reported	textfile	0.0108105	4.96161e-06	17374	genus.Fusicatenibacter.id.11305	TRUE	reported	2	TRUE
rs2025938	G	A	G	A	-0.0967298	-0.0184334		0.0663746	FALSE	FALSE	FALSE	10	110417361	0.822142	0.0820023	120568	1271	119297	Male infertility	TRUE	reported	textfile	0.0205426	2.98832e-06	15626	genus.Fusicatenibacter.id.11305	TRUE	reported	2	TRUE
rs206581	A	G	A	G	-0.0568339	-0.0374831		0.218504	FALSE	FALSE	FALSE	18	10370599	0.443215	0.048884	120568	1271	119297	Male infertility	TRUE	reported	textfile	0.0127894	8.95756e-06	17384	genus.Fusicatenibacter.id.11305	TRUE	reported	2	TRUE
rs2132128	G	A	G	A	-0.0771914	-0.00962428		0.10271	FALSE	FALSE	FALSE	8	15503209	0.886826	0.0676232	120568	1271	119297	Male infertility	TRUE	reported	textfile	0.0160344	1.07686e-06	17370	genus.Fusicatenibacter.id.11305	TRUE	reported	2	TRUE
rs3303	T	C	T	C	-0.0953657	0.145484		0.0641569	FALSE	FALSE	FALSE	10	118687917	0.0829602	0.083912	120568	1271	119297	Male infertility	TRUE	reported	textfile	0.020407	3.93891e-06	16877	genus.Fusicatenibacter.id.11305	TRUE	reported	2	TRUE
rs4378146	A	C	A	C	-0.0616691	0.0443202		0.254084	FALSE	FALSE	FALSE	1	24601134	0.337807	0.0462388	120568	1271	119297	Male infertility	TRUE	reported	textfile	0.0125259	7.20451e-07	17384	genus.Fusicatenibacter.id.11305	TRUE	reported	2	TRUE
rs60254196	A	G	A	G	-0.0492427	0.0629868		0.465247	FALSE	FALSE	FALSE	7	149159628	0.120245	0.0405387	120568	1271	119297	Male infertility	TRUE	reported	textfile	0.0109365	5.46739e-06	16978	genus.Fusicatenibacter.id.11305	TRUE	reported	2	TRUE
rs62187631	T	C	T	C	-0.0710571	-0.00522467		0.19333	FALSE	FALSE	FALSE	2	225784854	0.918317	0.0509454	120568	1271	119297	Male infertility	TRUE	reported	textfile	0.015924	4.54526e-06	16522	genus.Fusicatenibacter.id.11305	TRUE	reported	2	TRUE
rs62353480	A	G	A	G	-0.0701397	0.0966903		0.175353	FALSE	FALSE	FALSE	5	29594893	0.0710788	0.0535689	120568	1271	119297	Male infertility	TRUE	reported	textfile	0.0145589	1.56768e-06	16119	genus.Fusicatenibacter.id.11305	TRUE	reported	2	TRUE
rs6515626	G	A	G	A	0.141575	-0.0258755		0.0667269	FALSE	FALSE	FALSE	20	25276365	0.74853	0.0807152	120568	1271	119297	Male infertility	TRUE	reported	textfile	0.0313559	7.28654e-06	7796	genus.Fusicatenibacter.id.11305	TRUE	reported	2	TRUE
rs704418	T	C	T	C	0.0739124	-0.0396052		0.132331	FALSE	FALSE	FALSE	3	64267127	0.51479	0.0608002	120568	1271	119297	Male infertility	TRUE	reported	textfile	0.0151073	7.77428e-07	16626	genus.Fusicatenibacter.id.11305	TRUE	reported	2	TRUE
rs7069626	T	C	T	C	0.0509014	0.0417345		0.328754	FALSE	FALSE	FALSE	10	123705028	0.332738	0.0430869	120568	1271	119297	Male infertility	TRUE	reported	textfile	0.0111381	5.41632e-06	17384	genus.Fusicatenibacter.id.11305	TRUE	reported	2	TRUE
rs73103914	A	G	A	G	-0.0597324	0.0239352		0.151087	FALSE	FALSE	FALSE	12	58264528	0.670019	0.0561699	120568	1271	119297	Male infertility	TRUE	reported	textfile	0.0134458	8.29563e-06	17384	genus.Fusicatenibacter.id.11305	TRUE	reported	2	TRUE
rs792108	T	C	T	C	-0.0508345	0.0688427		0.408426	FALSE	FALSE	FALSE	2	5392660	0.0922401	0.0408877	120568	1271	119297	Male infertility	TRUE	reported	textfile	0.0113843	8.49535e-06	16978	genus.Fusicatenibacter.id.11305	TRUE	reported	2	TRUE
rs8028026	A	G	A	G	-0.0792146	-0.0686984		0.092999	FALSE	FALSE	FALSE	15	87809984	0.317997	0.0687958	120568	1271	119297	Male infertility	TRUE	reported	textfile	0.0180505	8.0633e-06	16522	genus.Fusicatenibacter.id.11305	TRUE	reported	2	TRUE
rs8063430	T	C	T	C	-0.104026	-0.0919942		0.0508322	FALSE	FALSE	FALSE	16	73787906	0.321084	0.0927143	120568	1271	119297	Male infertility	TRUE	reported	textfile	0.022217	4.9289e-06	15552	genus.Fusicatenibacter.id.11305	TRUE	reported	2	TRUE
rs9905659	G	A	G	A	-0.061617	0.0353066		0.183289	FALSE	FALSE	FALSE	17	72701205	0.500313	0.0523838	120568	1271	119297	Male infertility	TRUE	reported	textfile	0.0136576	7.30993e-06	17384	genus.Fusicatenibacter.id.11305	TRUE	reported	2	TRUE
rs13412653	A	C	A	C	0.107597	-0.00843387		0.370019	FALSE	FALSE	FALSE	2	29935628	0.839172	0.0415558	120568	1271	119297	Male infertility	TRUE	reported	textfile	0.0239228	8.61141e-06	3723	genus.Gordonibacter.id.821	TRUE	reported	2	TRUE
rs16955299	G	A	G	A	-0.196423	-0.0535479		0.0996089	FALSE	FALSE	FALSE	17	54879849	0.423426	0.0668939	120568	1271	119297	Male infertility	TRUE	reported	textfile	0.0433538	6.37019e-06	3572	genus.Gordonibacter.id.821	TRUE	reported	2	TRUE
rs322296	G	A	G	A	0.17869	-0.0175307		0.0749186	FALSE	FALSE	FALSE	7	137252442	0.822157	0.0779934	120568	1271	119297	Male infertility	TRUE	reported	textfile	0.037722	4.02422e-06	3595	genus.Gordonibacter.id.821	TRUE	reported	2	TRUE
rs35042269	C	A	C	A	-0.180293	-0.0300543		0.112701	FALSE	FALSE	FALSE	4	8140880	0.639549	0.0641734	120568	1271	119297	Male infertility	TRUE	reported	textfile	0.0403296	8.10852e-06	3595	genus.Gordonibacter.id.821	TRUE	reported	2	TRUE
rs3765837	T	G	T	G	-0.190729	-0.0539825		0.0718623	FALSE	FALSE	FALSE	1	210455105	0.487851	0.0778147	120568	1271	119297	Male infertility	TRUE	reported	textfile	0.0433608	7.16906e-06	3556	genus.Gordonibacter.id.821	TRUE	reported	2	TRUE
rs4596722	A	G	A	G	0.102908	0.0139981		0.500046	FALSE	FALSE	FALSE	9	86172229	0.728221	0.0402831	120568	1271	119297	Male infertility	TRUE	reported	textfile	0.0231571	9.0568e-06	3723	genus.Gordonibacter.id.821	TRUE	reported	2	TRUE
rs71545975	A	G	A	G	-0.153972	-0.0125072		0.171339	FALSE	FALSE	FALSE	7	47104907	0.814766	0.0533855	120568	1271	119297	Male infertility	TRUE	reported	textfile	0.0338918	7.03944e-06	3556	genus.Gordonibacter.id.821	TRUE	reported	2	TRUE
rs72714787	C	A	C	A	0.181405	0.137896		0.131629	FALSE	FALSE	FALSE	4	135847346	0.0203212	0.0594286	120568	1271	119297	Male infertility	TRUE	reported	textfile	0.0377102	1.42889e-06	3723	genus.Gordonibacter.id.821	TRUE	reported	2	TRUE
rs72939513	A	G	A	G	-0.21399	0.0451615		0.0508127	FALSE	FALSE	FALSE	1	82670413	0.624185	0.0921798	120568	1271	119297	Male infertility	TRUE	reported	textfile	0.0490592	7.98199e-06	3435	genus.Gordonibacter.id.821	TRUE	reported	2	TRUE
rs7294633	C	T	C	T	0.12867	0.031236		0.273974	FALSE	FALSE	FALSE	12	28871601	0.494186	0.045689	120568	1271	119297	Male infertility	TRUE	reported	textfile	0.0249946	3.43763e-07	3723	genus.Gordonibacter.id.821	TRUE	reported	2	TRUE
rs768830	G	A	G	A	0.149852	-0.00038186		0.156605	FALSE	FALSE	FALSE	7	18930984	0.994518	0.0555797	120568	1271	119297	Male infertility	TRUE	reported	textfile	0.0333315	7.75583e-06	3723	genus.Gordonibacter.id.821	TRUE	reported	2	TRUE
rs10781340	G	A	G	A	0.0948915	-0.0853715		0.127022	FALSE	FALSE	FALSE	9	76137254	0.162559	0.0611317	120568	1271	119297	Male infertility	TRUE	reported	textfile	0.0203221	4.32266e-06	9037	genus.Haemophilus.id.3698	TRUE	reported	2	TRUE
rs111582866	G	A	G	A	-0.124265	-0.0283338		0.0876796	FALSE	FALSE	FALSE	16	48708578	0.692024	0.0715302	120568	1271	119297	Male infertility	TRUE	reported	textfile	0.026016	1.27347e-06	8370	genus.Haemophilus.id.3698	TRUE	reported	2	TRUE
rs35509	G	A	G	A	0.128249	0.00305305		0.0422246	FALSE	FALSE	FALSE	12	115055532	0.976164	0.102181	120568	1271	119297	Male infertility	TRUE	reported	textfile	0.0268779	2.00952e-06	8430	genus.Haemophilus.id.3698	TRUE	reported	2	TRUE
rs4822728	T	C	T	C	0.0705861	-0.0125336		0.482398	FALSE	FALSE	FALSE	22	26495842	0.755151	0.0401908	120568	1271	119297	Male infertility	TRUE	reported	textfile	0.0151388	3.47849e-06	9119	genus.Haemophilus.id.3698	TRUE	reported	2	TRUE
rs76022354	C	T	C	T	0.244638	0.0434895		0.0502767	FALSE	FALSE	FALSE	10	92546628	0.640119	0.0930191	120568	1271	119297	Male infertility	TRUE	reported	textfile	0.0505504	1.83031e-06	3618	genus.Haemophilus.id.3698	TRUE	reported	2	TRUE
rs78909003	T	C	T	C	-0.246256	0.102515		0.0553951	FALSE	FALSE	FALSE	9	102887960	0.250432	0.0891973	120568	1271	119297	Male infertility	TRUE	reported	textfile	0.0503924	1.66745e-06	3559	genus.Haemophilus.id.3698	TRUE	reported	2	TRUE
rs9328464	T	C	T	C	0.0723095	0.0283051		0.445313	FALSE	FALSE	FALSE	6	8350684	0.485744	0.0406044	120568	1271	119297	Male infertility	TRUE	reported	textfile	0.0148799	1.42269e-06	9119	genus.Haemophilus.id.3698	TRUE	reported	2	TRUE
rs9382510	C	T	C	T	-0.093521	-0.0153235		0.264861	FALSE	FALSE	FALSE	6	55583693	0.74043	0.0462549	120568	1271	119297	Male infertility	TRUE	reported	textfile	0.0172649	7.12051e-08	9117	genus.Haemophilus.id.3698	TRUE	reported	2	TRUE
rs9895850	T	C	T	C	-0.192957	0.106459		0.0446228	FALSE	FALSE	FALSE	17	66538895	0.270646	0.0966423	120568	1271	119297	Male infertility	TRUE	reported	textfile	0.0416755	2.1406e-06	4592	genus.Haemophilus.id.3698	TRUE	reported	2	TRUE
rs12513188	G	A	G	A	0.0903906	-0.0609733		0.269216	FALSE	FALSE	FALSE	4	70135074	0.175902	0.0450492	120568	1271	119297	Male infertility	TRUE	reported	textfile	0.0195276	4.6548e-06	7700	genus.Holdemanella.id.11393	TRUE	reported	2	TRUE
rs17586763	T	C	T	C	-0.227285	-0.147751		0.0522726	FALSE	FALSE	FALSE	13	50357927	0.109269	0.0922584	120568	1271	119297	Male infertility	TRUE	reported	textfile	0.0510135	7.71949e-06	3817	genus.Holdemanella.id.11393	TRUE	reported	2	TRUE
rs1926302	G	A	G	A	-0.107972	0.0844702		0.223915	FALSE	FALSE	FALSE	1	64687657	0.0788134	0.0480597	120568	1271	119297	Male infertility	TRUE	reported	textfile	0.0231421	7.50141e-06	7702	genus.Holdemanella.id.11393	TRUE	reported	2	TRUE
rs34187114	C	A	C	A	-0.104505	0.135592		0.111391	FALSE	FALSE	FALSE	8	137611390	0.0339735	0.0639467	120568	1271	119297	Male infertility	TRUE	reported	textfile	0.022601	5.13495e-06	7704	genus.Holdemanella.id.11393	TRUE	reported	2	TRUE
rs35228298	G	A	G	A	0.0934832	0.0447359		0.160795	FALSE	FALSE	FALSE	3	85343732	0.415587	0.0549513	120568	1271	119297	Male infertility	TRUE	reported	textfile	0.0202886	7.29849e-06	7456	genus.Holdemanella.id.11393	TRUE	reported	2	TRUE
rs4541991	T	C	T	C	-0.0927334	0.0359588		0.32361	FALSE	FALSE	FALSE	9	102242553	0.40243	0.0429466	120568	1271	119297	Male infertility	TRUE	reported	textfile	0.0194435	2.10094e-06	7657	genus.Holdemanella.id.11393	TRUE	reported	2	TRUE
rs607782	T	C	T	C	-0.0854214	0.0474651		0.388385	FALSE	FALSE	FALSE	6	4148375	0.258186	0.0419789	120568	1271	119297	Male infertility	TRUE	reported	textfile	0.0172515	7.19447e-07	7456	genus.Holdemanella.id.11393	TRUE	reported	2	TRUE
rs62113381	T	C	T	C	-0.105447	-0.0155568		0.131165	FALSE	FALSE	FALSE	19	7603339	0.795542	0.0600369	120568	1271	119297	Male infertility	TRUE	reported	textfile	0.0232029	5.53879e-06	7310	genus.Holdemanella.id.11393	TRUE	reported	2	TRUE
rs73011279	T	C	T	C	-0.0961669	-0.0827767		0.233931	FALSE	FALSE	FALSE	19	14909283	0.0861529	0.0482369	120568	1271	119297	Male infertility	TRUE	reported	textfile	0.0199336	1.36046e-06	7456	genus.Holdemanella.id.11393	TRUE	reported	2	TRUE
rs75764681	T	C	T	C	-0.283103	0.0681209		0.0450835	FALSE	FALSE	FALSE	10	4452438	0.486679	0.0979312	120568	1271	119297	Male infertility	TRUE	reported	textfile	0.0598999	1.94273e-06	3003	genus.Holdemanella.id.11393	TRUE	reported	2	TRUE
rs8113760	G	A	G	A	0.078999	0.0404892		0.311017	FALSE	FALSE	FALSE	19	43347783	0.351385	0.0434477	120568	1271	119297	Male infertility	TRUE	reported	textfile	0.01734	4.62395e-06	7456	genus.Holdemanella.id.11393	TRUE	reported	2	TRUE
rs10885477	T	C	T	C	-0.135137	0.0872626		0.050502	FALSE	FALSE	FALSE	10	113572654	0.349895	0.0933497	120568	1271	119297	Male infertility	TRUE	reported	textfile	0.0301894	8.59833e-06	8690	genus.Holdemania.id.2157	TRUE	reported	2	TRUE
rs11080063	G	A	G	A	-0.0665238	-0.0232584		0.40535	FALSE	FALSE	FALSE	17	28462253	0.571667	0.0411218	120568	1271	119297	Male infertility	TRUE	reported	textfile	0.0149837	6.66887e-06	9103	genus.Holdemania.id.2157	TRUE	reported	2	TRUE
rs111745969	A	G	A	G	0.120677	0.0478413		0.137533	FALSE	FALSE	FALSE	15	92566992	0.412431	0.0583698	120568	1271	119297	Male infertility	TRUE	reported	textfile	0.0265781	3.70776e-06	8233	genus.Holdemania.id.2157	TRUE	reported	2	TRUE
rs113593397	A	G	A	G	-0.128935	-0.0965596		0.0959627	FALSE	FALSE	FALSE	8	122961600	0.159593	0.0686552	120568	1271	119297	Male infertility	TRUE	reported	textfile	0.0282526	9.35728e-06	8296	genus.Holdemania.id.2157	TRUE	reported	2	TRUE
rs116500994	G	T	G	T	-0.13755	-0.0145052		0.0466583	FALSE	FALSE	FALSE	13	81111408	0.879987	0.0960699	120568	1271	119297	Male infertility	TRUE	reported	textfile	0.0293386	2.34479e-06	8432	genus.Holdemania.id.2157	TRUE	reported	2	TRUE
rs12701617	A	G	A	G	-0.0660617	0.0209525		0.46484	FALSE	FALSE	FALSE	7	38253256	0.604476	0.0404507	120568	1271	119297	Male infertility	TRUE	reported	textfile	0.0149427	9.51844e-06	9106	genus.Holdemania.id.2157	TRUE	reported	2	TRUE
rs1867876	T	C	T	C	0.0842919	-0.00377672		0.299416	FALSE	FALSE	FALSE	11	18746521	0.931648	0.0440323	120568	1271	119297	Male infertility	TRUE	reported	textfile	0.0162192	2.7388e-07	9109	genus.Holdemania.id.2157	TRUE	reported	2	TRUE
rs4146507	C	T	C	T	0.079488	0.0502771		0.244351	FALSE	FALSE	FALSE	5	106873392	0.280623	0.0465994	120568	1271	119297	Male infertility	TRUE	reported	textfile	0.0177002	7.22973e-06	9108	genus.Holdemania.id.2157	TRUE	reported	2	TRUE
rs73139538	G	A	G	A	-0.148594	-0.0942929		0.0292467	FALSE	FALSE	FALSE	7	63862767	0.434588	0.120677	120568	1271	119297	Male infertility	TRUE	reported	textfile	0.0327469	7.77178e-06	8095	genus.Holdemania.id.2157	TRUE	reported	2	TRUE
rs77293403	A	G	A	G	0.164556	-0.120686		0.0357769	FALSE	FALSE	FALSE	5	78092582	0.272315	0.10994	120568	1271	119297	Male infertility	TRUE	reported	textfile	0.0341775	1.77466e-06	7585	genus.Holdemania.id.2157	TRUE	reported	2	TRUE
rs80149660	C	T	C	T	-0.232987	-0.254727		0.0437328	FALSE	FALSE	FALSE	10	128110018	0.0102384	0.0992056	120568	1271	119297	Male infertility	TRUE	reported	textfile	0.0519183	6.04217e-06	3283	genus.Holdemania.id.2157	TRUE	reported	2	TRUE
rs9500080	C	T	C	T	0.0926764	0.0306548		0.172467	FALSE	FALSE	FALSE	6	105289447	0.568129	0.0537042	120568	1271	119297	Male infertility	TRUE	reported	textfile	0.0178886	4.08515e-07	9106	genus.Holdemania.id.2157	TRUE	reported	2	TRUE
rs9529719	T	C	T	C	0.074038	-0.0109819		0.325054	FALSE	FALSE	FALSE	13	70282384	0.799108	0.0431504	120568	1271	119297	Male infertility	TRUE	reported	textfile	0.0160494	5.96669e-06	9107	genus.Holdemania.id.2157	TRUE	reported	2	TRUE
rs967319	T	C	T	C	0.0788638	-0.0374843		0.237895	FALSE	FALSE	FALSE	3	60629947	0.425641	0.0470511	120568	1271	119297	Male infertility	TRUE	reported	textfile	0.0176744	8.38155e-06	9108	genus.Holdemania.id.2157	TRUE	reported	2	TRUE
rs10048062	C	T	C	T	-0.147352	-0.147973		0.0900164	FALSE	FALSE	FALSE	15	97933690	0.0387481	0.0715932	120568	1271	119297	Male infertility	TRUE	reported	textfile	0.0336531	8.58873e-06	3800	genus.Howardella.id.2000	TRUE	reported	2	TRUE
rs12452946	A	G	A	G	-0.105833	-0.0140097		0.499729	FALSE	FALSE	FALSE	17	17349974	0.727803	0.0402522	120568	1271	119297	Male infertility	TRUE	reported	textfile	0.0228941	3.80393e-06	3800	genus.Howardella.id.2000	TRUE	reported	2	TRUE
rs1484873	A	G	A	G	-0.227831	-0.0365502		0.151372	FALSE	FALSE	FALSE	18	45627020	0.515078	0.056149	120568	1271	119297	Male infertility	TRUE	reported	textfile	0.046335	2.55918e-06	3608	genus.Howardella.id.2000	TRUE	reported	2	TRUE
rs17167098	G	A	G	A	-0.169366	0.0271485		0.13682	FALSE	FALSE	FALSE	7	133469602	0.646791	0.0592472	120568	1271	119297	Male infertility	TRUE	reported	textfile	0.0352068	1.12323e-06	3586	genus.Howardella.id.2000	TRUE	reported	2	TRUE
rs2154047	C	A	C	A	-0.192557	-0.101472		0.089113	FALSE	FALSE	FALSE	14	94986460	0.155131	0.0713766	120568	1271	119297	Male infertility	TRUE	reported	textfile	0.0420093	9.97042e-06	3623	genus.Howardella.id.2000	TRUE	reported	2	TRUE
rs36081916	T	C	T	C	-0.18123	-0.00706712		0.0880829	FALSE	FALSE	FALSE	7	93898102	0.921295	0.071528	120568	1271	119297	Male infertility	TRUE	reported	textfile	0.0402987	4.7004e-06	3216	genus.Howardella.id.2000	TRUE	reported	2	TRUE
rs3791893	A	G	A	G	0.147035	-0.0780843		0.143341	FALSE	FALSE	FALSE	2	217954673	0.169201	0.0567979	120568	1271	119297	Male infertility	TRUE	reported	textfile	0.034023	9.49716e-06	3795	genus.Howardella.id.2000	TRUE	reported	2	TRUE
rs609430	T	G	T	G	-0.112045	0.0804773		0.348453	FALSE	FALSE	FALSE	4	168257164	0.0575798	0.0423813	120568	1271	119297	Male infertility	TRUE	reported	textfile	0.0239328	3.34484e-06	3798	genus.Howardella.id.2000	TRUE	reported	2	TRUE
rs672217	G	A	G	A	0.164146	0.0146268		0.196482	FALSE	FALSE	FALSE	18	62457901	0.772727	0.050645	120568	1271	119297	Male infertility	TRUE	reported	textfile	0.0349993	3.52468e-06	3611	genus.Howardella.id.2000	TRUE	reported	2	TRUE
rs10044993	C	A	C	A	0.139547	0.0788288		0.085345	FALSE	FALSE	FALSE	5	59128613	0.281709	0.0732278	120568	1271	119297	Male infertility	TRUE	reported	textfile	0.0316748	8.06668e-06	4209	genus.Hungatella.id.11306	TRUE	reported	2	TRUE
rs13128780	T	C	T	C	-0.149725	-0.0322712		0.189195	FALSE	FALSE	FALSE	4	165137846	0.530811	0.0514883	120568	1271	119297	Male infertility	TRUE	reported	textfile	0.0312777	1.74998e-06	3999	genus.Hungatella.id.11306	TRUE	reported	2	TRUE
rs13249325	T	G	T	G	-0.100023	0.0386721		0.468916	FALSE	FALSE	FALSE	8	14996016	0.337507	0.0403211	120568	1271	119297	Male infertility	TRUE	reported	textfile	0.0225883	9.69162e-06	4209	genus.Hungatella.id.11306	TRUE	reported	2	TRUE
rs17092615	G	A	G	A	0.152235	-0.00529433		0.139149	FALSE	FALSE	FALSE	14	95507282	0.92711	0.0578733	120568	1271	119297	Male infertility	TRUE	reported	textfile	0.0337867	7.37677e-06	4009	genus.Hungatella.id.11306	TRUE	reported	2	TRUE
rs72759041	G	T	G	T	-0.126025	0.0179396		0.209538	FALSE	FALSE	FALSE	15	89034145	0.716694	0.0494366	120568	1271	119297	Male infertility	TRUE	reported	textfile	0.0282242	3.86095e-06	3910	genus.Hungatella.id.11306	TRUE	reported	2	TRUE
rs11109097	C	T	C	T	0.0624272	0.0195408		0.487429	FALSE	FALSE	FALSE	12	97534659	0.63044	0.0406163	120568	1271	119297	Male infertility	TRUE	reported	textfile	0.0138539	5.49484e-06	11886	genus.Intestinibacter.id.11345	TRUE	reported	2	TRUE
rs118030283	G	A	G	A	-0.151829	0.00960298		0.0456577	FALSE	FALSE	FALSE	16	5943075	0.921479	0.0974224	120568	1271	119297	Male infertility	TRUE	reported	textfile	0.0324471	2.67439e-06	8830	genus.Intestinibacter.id.11345	TRUE	reported	2	TRUE
rs16938435	T	C	T	C	-0.112189	-0.0819417		0.0964962	FALSE	FALSE	FALSE	9	21502924	0.232651	0.0686532	120568	1271	119297	Male infertility	TRUE	reported	textfile	0.0235439	1.80097e-06	12303	genus.Intestinibacter.id.11345	TRUE	reported	2	TRUE
rs2098844	C	T	C	T	-0.0575295	-0.0964978		0.378733	FALSE	FALSE	FALSE	11	127833265	0.0212329	0.041886	120568	1271	119297	Male infertility	TRUE	reported	textfile	0.0128416	6.78879e-06	12291	genus.Intestinibacter.id.11345	TRUE	reported	2	TRUE
rs2702387	A	G	A	G	0.0608559	-0.036716		0.406273	FALSE	FALSE	FALSE	4	178440108	0.371352	0.041072	120568	1271	119297	Male infertility	TRUE	reported	textfile	0.0132145	4.25994e-06	12291	genus.Intestinibacter.id.11345	TRUE	reported	2	TRUE
rs4327025	G	A	G	A	-0.0810346	0.0295743		0.185039	FALSE	FALSE	FALSE	15	91903453	0.567767	0.0517626	120568	1271	119297	Male infertility	TRUE	reported	textfile	0.0154397	1.64326e-07	12303	genus.Intestinibacter.id.11345	TRUE	reported	2	TRUE
rs447950	A	G	A	G	0.0628342	-0.00775331		0.378034	FALSE	FALSE	FALSE	5	149466863	0.85213	0.0415948	120568	1271	119297	Male infertility	TRUE	reported	textfile	0.0136652	5.63911e-06	12303	genus.Intestinibacter.id.11345	TRUE	reported	2	TRUE
rs478972	T	C	T	C	-0.142681	0.0526427		0.090927	FALSE	FALSE	FALSE	11	125793289	0.445501	0.0690002	120568	1271	119297	Male infertility	TRUE	reported	textfile	0.0297116	1.81991e-06	10333	genus.Intestinibacter.id.11345	TRUE	reported	2	TRUE
rs6062862	A	G	A	G	0.0924508	0.161097		0.0821116	FALSE	FALSE	FALSE	20	62693871	0.0269811	0.0728356	120568	1271	119297	Male infertility	TRUE	reported	textfile	0.0204658	6.67984e-06	12189	genus.Intestinibacter.id.11345	TRUE	reported	2	TRUE
rs62430350	T	C	T	C	0.151096	-0.00964184		0.0378511	FALSE	FALSE	FALSE	6	170609106	0.927251	0.105602	120568	1271	119297	Male infertility	TRUE	reported	textfile	0.0351476	6.84229e-06	7650	genus.Intestinibacter.id.11345	TRUE	reported	2	TRUE
rs68093214	C	T	C	T	0.0662258	-0.0656965		0.241547	FALSE	FALSE	FALSE	3	70608634	0.163568	0.0471561	120568	1271	119297	Male infertility	TRUE	reported	textfile	0.0149877	9.25769e-06	11886	genus.Intestinibacter.id.11345	TRUE	reported	2	TRUE
rs6875660	C	T	C	T	0.0890455	-0.0393651		0.0602043	FALSE	FALSE	FALSE	5	160259249	0.639937	0.0841517	120568	1271	119297	Male infertility	TRUE	reported	textfile	0.0193905	3.05781e-06	12293	genus.Intestinibacter.id.11345	TRUE	reported	2	TRUE
rs893394	G	A	G	A	0.0583322	0.0164854		0.453635	FALSE	FALSE	FALSE	2	19855210	0.68742	0.0409718	120568	1271	119297	Male infertility	TRUE	reported	textfile	0.0130729	7.85038e-06	11886	genus.Intestinibacter.id.11345	TRUE	reported	2	TRUE
rs9348442	C	T	C	T	0.099082	0.115775		0.12546	FALSE	FALSE	FALSE	6	10303712	0.0539685	0.0600777	120568	1271	119297	Male infertility	TRUE	reported	textfile	0.0221625	6.25936e-06	12303	genus.Intestinibacter.id.11345	TRUE	reported	2	TRUE
rs10262702	T	C	T	C	0.0918017	-0.0216371		0.124179	FALSE	FALSE	FALSE	7	67425856	0.722184	0.0608567	120568	1271	119297	Male infertility	TRUE	reported	textfile	0.0194885	2.06073e-06	11766	genus.Intestinimonas.id.2062	TRUE	reported	2	TRUE
rs11258178	A	G	A	G	0.0660742	0.0621408		0.487098	FALSE	FALSE	FALSE	10	13082513	0.124003	0.0403987	120568	1271	119297	Male infertility	TRUE	reported	textfile	0.0134139	6.98195e-07	11766	genus.Intestinimonas.id.2062	TRUE	reported	2	TRUE
rs11928843	G	A	G	A	-0.0607331	0.0481856		0.482366	FALSE	FALSE	FALSE	3	17146423	0.233872	0.040477	120568	1271	119297	Male infertility	TRUE	reported	textfile	0.0132035	4.20567e-06	11766	genus.Intestinimonas.id.2062	TRUE	reported	2	TRUE
rs12226153	A	G	A	G	-0.151142	-0.00718262		0.0140259	FALSE	FALSE	FALSE	11	94631127	0.968232	0.180352	120568	1271	119297	Male infertility	TRUE	reported	textfile	0.0306922	5.12171e-07	9023	genus.Intestinimonas.id.2062	TRUE	reported	2	TRUE
rs17067892	C	T	C	T	0.107194	0.00280715		0.0864881	FALSE	FALSE	FALSE	8	3906018	0.968797	0.0717627	120568	1271	119297	Male infertility	TRUE	reported	textfile	0.0250013	6.37926e-06	11544	genus.Intestinimonas.id.2062	TRUE	reported	2	TRUE
rs1859797	G	A	G	A	0.060368	0.0252391		0.550045	FALSE	FALSE	FALSE	7	21967685	0.532617	0.0404463	120568	1271	119297	Male infertility	TRUE	reported	textfile	0.0131793	4.12235e-06	11766	genus.Intestinimonas.id.2062	TRUE	reported	2	TRUE
rs2276760	A	G	A	G	-0.0685234	0.0763647		0.241426	FALSE	FALSE	FALSE	3	150903169	0.105366	0.0471568	120568	1271	119297	Male infertility	TRUE	reported	textfile	0.0152546	7.84062e-06	12081	genus.Intestinimonas.id.2062	TRUE	reported	2	TRUE
rs2731794	C	T	C	T	0.120632	-0.03054		0.034706	FALSE	FALSE	FALSE	5	17209282	0.788595	0.113897	120568	1271	119297	Male infertility	TRUE	reported	textfile	0.0257529	1.91744e-06	11079	genus.Intestinimonas.id.2062	TRUE	reported	2	TRUE
rs2930225	G	T	G	T	0.0729524	0.0211699		0.232636	FALSE	FALSE	FALSE	16	85294296	0.65603	0.0475299	120568	1271	119297	Male infertility	TRUE	reported	textfile	0.0152948	1.34622e-06	12003	genus.Intestinimonas.id.2062	TRUE	reported	2	TRUE
rs4113676	A	C	A	C	-0.218507	0.0235399		0.0145441	FALSE	FALSE	FALSE	20	6238275	0.895601	0.179393	120568	1271	119297	Male infertility	TRUE	reported	textfile	0.0490152	7.41635e-06	3170	genus.Intestinimonas.id.2062	TRUE	reported	2	TRUE
rs4784055	T	C	T	C	-0.175324	0.0091027		0.0500315	FALSE	FALSE	FALSE	16	58784866	0.922537	0.0936116	120568	1271	119297	Male infertility	TRUE	reported	textfile	0.038599	8.71812e-07	3193	genus.Intestinimonas.id.2062	TRUE	reported	2	TRUE
rs62240188	G	A	G	A	0.130074	-0.094435		0.0937541	FALSE	FALSE	FALSE	3	10569458	0.173345	0.0693593	120568	1271	119297	Male infertility	TRUE	reported	textfile	0.0267179	2.20308e-06	10252	genus.Intestinimonas.id.2062	TRUE	reported	2	TRUE
rs6934519	C	T	C	T	0.0692373	0.0513872		0.257386	FALSE	FALSE	FALSE	6	66490909	0.264376	0.0460415	120568	1271	119297	Male infertility	TRUE	reported	textfile	0.0151154	8.56956e-06	12089	genus.Intestinimonas.id.2062	TRUE	reported	2	TRUE
rs716604	A	G	A	G	0.0818068	0.0170147		0.230344	FALSE	FALSE	FALSE	2	6373956	0.719663	0.0474068	120568	1271	119297	Male infertility	TRUE	reported	textfile	0.0165992	8.5663e-07	12090	genus.Intestinimonas.id.2062	TRUE	reported	2	TRUE
rs7170984	T	C	T	C	-0.0658116	-0.0141581		0.282634	FALSE	FALSE	FALSE	15	93276506	0.7515	0.0447103	120568	1271	119297	Male infertility	TRUE	reported	textfile	0.0140767	2.98356e-06	12090	genus.Intestinimonas.id.2062	TRUE	reported	2	TRUE
rs72982915	C	T	C	T	0.183158	0.0138443		0.056023	FALSE	FALSE	FALSE	2	140140519	0.874558	0.0876931	120568	1271	119297	Male infertility	TRUE	reported	textfile	0.0402743	4.91157e-06	5591	genus.Intestinimonas.id.2062	TRUE	reported	2	TRUE
rs1031599	G	T	G	T	-0.078627	-0.0988817		0.064972	FALSE	FALSE	FALSE	3	66675401	0.228016	0.0820264	120568	1271	119297	Male infertility	TRUE	reported	textfile	0.0175644	6.31376e-06	17398	genus.Lachnoclostridium.id.11308	TRUE	reported	2	TRUE
rs12566975	T	C	T	C	-0.0468097	0.0240876		0.452481	FALSE	FALSE	FALSE	1	185122219	0.550462	0.040343	120568	1271	119297	Male infertility	TRUE	reported	textfile	0.0105787	9.57204e-06	17921	genus.Lachnoclostridium.id.11308	TRUE	reported	2	TRUE
rs1528479	G	A	G	A	-0.0497798	-0.00824111		0.377095	FALSE	FALSE	FALSE	2	166387541	0.843306	0.041692	120568	1271	119297	Male infertility	TRUE	reported	textfile	0.0111919	9.63976e-06	17477	genus.Lachnoclostridium.id.11308	TRUE	reported	2	TRUE
rs1997204	T	C	T	C	-0.108075	-0.0298159		0.045034	FALSE	FALSE	FALSE	12	101652817	0.757642	0.0966228	120568	1271	119297	Male infertility	TRUE	reported	textfile	0.0242022	5.97081e-06	14138	genus.Lachnoclostridium.id.11308	TRUE	reported	2	TRUE
rs2385421	A	G	A	G	0.0746186	0.121732		0.119773	FALSE	FALSE	FALSE	18	22163494	0.048872	0.0618019	120568	1271	119297	Male infertility	TRUE	reported	textfile	0.0180734	7.13717e-06	17903	genus.Lachnoclostridium.id.11308	TRUE	reported	2	TRUE
rs3821998	C	A	C	A	-0.0864066	-0.0848366		0.105061	FALSE	FALSE	FALSE	4	38692945	0.195277	0.0655045	120568	1271	119297	Male infertility	TRUE	reported	textfile	0.0192519	6.72052e-06	17920	genus.Lachnoclostridium.id.11308	TRUE	reported	2	TRUE
rs4738679	G	A	G	A	-0.0520267	-0.0336948		0.384216	FALSE	FALSE	FALSE	8	58457761	0.413564	0.04121	120568	1271	119297	Male infertility	TRUE	reported	textfile	0.011404	4.41754e-06	17921	genus.Lachnoclostridium.id.11308	TRUE	reported	2	TRUE
rs6112314	A	C	A	C	-0.0561715	0.0212412		0.332296	FALSE	FALSE	FALSE	20	19320202	0.619324	0.0427552	120568	1271	119297	Male infertility	TRUE	reported	textfile	0.0108174	2.43212e-07	17842	genus.Lachnoclostridium.id.11308	TRUE	reported	2	TRUE
rs615997	T	C	T	C	0.0511752	0.0261158		0.510611	FALSE	FALSE	FALSE	3	22996295	0.517502	0.0403518	120568	1271	119297	Male infertility	TRUE	reported	textfile	0.0106491	2.02677e-06	17911	genus.Lachnoclostridium.id.11308	TRUE	reported	2	TRUE
rs62285313	A	G	A	G	0.0864203	0.0757869		0.0970138	FALSE	FALSE	FALSE	3	177752244	0.273972	0.0692775	120568	1271	119297	Male infertility	TRUE	reported	textfile	0.0181565	1.58331e-06	16991	genus.Lachnoclostridium.id.11308	TRUE	reported	2	TRUE
rs72829893	G	T	G	T	0.117472	-0.0237189		0.101313	FALSE	FALSE	FALSE	17	48617179	0.719456	0.0660352	120568	1271	119297	Male infertility	TRUE	reported	textfile	0.0268103	5.57766e-06	12404	genus.Lachnoclostridium.id.11308	TRUE	reported	2	TRUE
rs78068103	A	G	A	G	0.0886199	-0.111234		0.116053	FALSE	FALSE	FALSE	17	13912842	0.074755	0.062422	120568	1271	119297	Male infertility	TRUE	reported	textfile	0.0194248	3.66519e-06	17477	genus.Lachnoclostridium.id.11308	TRUE	reported	2	TRUE
rs789029	C	T	C	T	-0.0641288	-0.05807		0.140444	FALSE	FALSE	FALSE	18	1053251	0.314643	0.0577509	120568	1271	119297	Male infertility	TRUE	reported	textfile	0.0137974	3.75328e-06	17922	genus.Lachnoclostridium.id.11308	TRUE	reported	2	TRUE
rs13157098	A	G	A	G	-0.0768058	0.0163278		0.163924	FALSE	FALSE	FALSE	5	177375249	0.766288	0.0549324	120568	1271	119297	Male infertility	TRUE	reported	textfile	0.0155312	5.99315e-07	15947	genus.Lachnospira.id.2004	TRUE	reported	2	TRUE
rs159484	G	A	G	A	0.0794668	0.0121123		0.073283	FALSE	FALSE	FALSE	4	111074471	0.875788	0.0774882	120568	1271	119297	Male infertility	TRUE	reported	textfile	0.0176999	6.67622e-06	16487	genus.Lachnospira.id.2004	TRUE	reported	2	TRUE
rs2520509	A	G	A	G	0.0519063	-0.00311847		0.290505	FALSE	FALSE	FALSE	12	90612737	0.944191	0.0445472	120568	1271	119297	Male infertility	TRUE	reported	textfile	0.011578	7.41854e-06	16500	genus.Lachnospira.id.2004	TRUE	reported	2	TRUE
rs4686798	T	C	T	C	0.0531826	0.00686515		0.362076	FALSE	FALSE	FALSE	3	186727647	0.86997	0.0419381	120568	1271	119297	Male infertility	TRUE	reported	textfile	0.0113747	2.73936e-06	16497	genus.Lachnospira.id.2004	TRUE	reported	2	TRUE
rs4923324	G	A	G	A	-0.0617321	-0.103223		0.160113	FALSE	FALSE	FALSE	11	25941343	0.0605536	0.055001	120568	1271	119297	Male infertility	TRUE	reported	textfile	0.0133387	2.43593e-06	16490	genus.Lachnospira.id.2004	TRUE	reported	2	TRUE
rs56791201	T	C	T	C	0.051823	0.0115619		0.360794	FALSE	FALSE	FALSE	2	57474525	0.783424	0.0420645	120568	1271	119297	Male infertility	TRUE	reported	textfile	0.0110697	2.92823e-06	16486	genus.Lachnospira.id.2004	TRUE	reported	2	TRUE
rs10093861	G	A	G	A	-0.0568869	-0.0214212		0.408189	FALSE	FALSE	FALSE	8	120232167	0.602612	0.0411434	120568	1271	119297	Male infertility	TRUE	reported	textfile	0.0121152	3.05624e-06	13772	genus.LachnospiraceaeFCS020group.id.11314	TRUE	reported	2	TRUE
rs1254846	G	A	G	A	0.105963	-0.0955119		0.144078	FALSE	FALSE	FALSE	10	43850646	0.0924145	0.0567579	120568	1271	119297	Male infertility	TRUE	reported	textfile	0.0232501	5.59664e-06	13172	genus.LachnospiraceaeFCS020group.id.11314	TRUE	reported	2	TRUE
rs1363769	T	C	T	C	-0.200628	0.0128252		0.032481	FALSE	FALSE	FALSE	19	17754496	0.912223	0.116343	120568	1271	119297	Male infertility	TRUE	reported	textfile	0.0449372	1.58163e-06	3555	genus.LachnospiraceaeFCS020group.id.11314	TRUE	reported	2	TRUE
rs2322265	C	T	C	T	-0.0666305	0.0397749		0.265103	FALSE	FALSE	FALSE	4	165666933	0.386537	0.045934	120568	1271	119297	Male infertility	TRUE	reported	textfile	0.0141577	5.20809e-06	13772	genus.LachnospiraceaeFCS020group.id.11314	TRUE	reported	2	TRUE
rs2862811	T	C	T	C	0.0564927	0.0127385		0.301788	FALSE	FALSE	FALSE	3	166278627	0.771457	0.0438552	120568	1271	119297	Male infertility	TRUE	reported	textfile	0.0121736	3.91911e-06	13772	genus.LachnospiraceaeFCS020group.id.11314	TRUE	reported	2	TRUE
rs35035870	T	C	T	C	-0.190615	-0.0556765		0.0396519	FALSE	FALSE	FALSE	11	3227646	0.596465	0.105151	120568	1271	119297	Male infertility	TRUE	reported	textfile	0.0414403	2.62028e-06	5642	genus.LachnospiraceaeFCS020group.id.11314	TRUE	reported	2	TRUE
rs3999074	G	T	G	T	-0.0550587	-0.0308651		0.490322	FALSE	FALSE	FALSE	10	63803887	0.445543	0.0404594	120568	1271	119297	Male infertility	TRUE	reported	textfile	0.0121847	6.55048e-06	13772	genus.LachnospiraceaeFCS020group.id.11314	TRUE	reported	2	TRUE
rs4452603	T	G	T	G	0.0604208	-0.0267945		0.272324	FALSE	FALSE	FALSE	6	71256565	0.554719	0.0453602	120568	1271	119297	Male infertility	TRUE	reported	textfile	0.0135965	8.9819e-06	13487	genus.LachnospiraceaeFCS020group.id.11314	TRUE	reported	2	TRUE
rs7249113	G	A	G	A	0.0679483	0.00555398		0.296471	FALSE	FALSE	FALSE	19	2571234	0.90015	0.0442647	120568	1271	119297	Male infertility	TRUE	reported	textfile	0.0133496	3.72097e-07	13534	genus.LachnospiraceaeFCS020group.id.11314	TRUE	reported	2	TRUE
rs72793667	A	G	A	G	-0.116881	0.251634		0.0395455	FALSE	FALSE	FALSE	2	53719294	0.0090153	0.0963572	120568	1271	119297	Male infertility	TRUE	reported	textfile	0.0246589	1.63421e-06	12396	genus.LachnospiraceaeFCS020group.id.11314	TRUE	reported	2	TRUE
rs9308097	A	G	A	G	0.055381	0.00670256		0.493703	FALSE	FALSE	FALSE	4	164865326	0.867777	0.0402597	120568	1271	119297	Male infertility	TRUE	reported	textfile	0.0123659	7.4729e-06	13542	genus.LachnospiraceaeFCS020group.id.11314	TRUE	reported	2	TRUE
rs9788306	C	T	C	T	-0.062804	-0.0656464		0.286984	FALSE	FALSE	FALSE	13	39845177	0.143	0.0448187	120568	1271	119297	Male infertility	TRUE	reported	textfile	0.0130744	1.38618e-06	13772	genus.LachnospiraceaeFCS020group.id.11314	TRUE	reported	2	TRUE
rs117467633	T	C	T	C	-0.169687	0.108167		0.0402181	FALSE	FALSE	FALSE	17	21254094	0.309483	0.106431	120568	1271	119297	Male infertility	TRUE	reported	textfile	0.0383169	9.13317e-06	5077	genus.LachnospiraceaeNC2004group.id.11316	TRUE	reported	2	TRUE
rs12127733	G	A	G	A	0.115182	0.00668574		0.178071	FALSE	FALSE	FALSE	1	234021975	0.899231	0.0527964	120568	1271	119297	Male infertility	TRUE	reported	textfile	0.0246006	3.10594e-06	6226	genus.LachnospiraceaeNC2004group.id.11316	TRUE	reported	2	TRUE
rs12208226	C	A	C	A	-0.154739	-0.00712394		0.104492	FALSE	FALSE	FALSE	6	22725679	0.913117	0.0652926	120568	1271	119297	Male infertility	TRUE	reported	textfile	0.0340372	9.7484e-06	5620	genus.LachnospiraceaeNC2004group.id.11316	TRUE	reported	2	TRUE
rs12863463	G	A	G	A	-0.156365	-0.000716968		0.0777991	FALSE	FALSE	FALSE	13	46938056	0.992445	0.0757175	120568	1271	119297	Male infertility	TRUE	reported	textfile	0.0345372	6.03984e-06	5516	genus.LachnospiraceaeNC2004group.id.11316	TRUE	reported	2	TRUE
rs17067076	G	A	G	A	-0.154631	-0.0744575		0.116081	FALSE	FALSE	FALSE	18	60561853	0.231151	0.0621826	120568	1271	119297	Male infertility	TRUE	reported	textfile	0.0352194	5.61206e-06	4449	genus.LachnospiraceaeNC2004group.id.11316	TRUE	reported	2	TRUE
rs1928659	T	C	T	C	0.102522	-0.00168604		0.203242	FALSE	FALSE	FALSE	9	29334139	0.973333	0.0504373	120568	1271	119297	Male infertility	TRUE	reported	textfile	0.0226445	6.17241e-06	5516	genus.LachnospiraceaeNC2004group.id.11316	TRUE	reported	2	TRUE
rs1929743	T	C	T	C	0.0837206	0.018138		0.337002	FALSE	FALSE	FALSE	13	76255426	0.669724	0.0425248	120568	1271	119297	Male infertility	TRUE	reported	textfile	0.0190318	9.0551e-06	6330	genus.LachnospiraceaeNC2004group.id.11316	TRUE	reported	2	TRUE
rs3756315	A	G	A	G	-0.0883469	0.0273723		0.296902	FALSE	FALSE	FALSE	5	150165159	0.53467	0.0440855	120568	1271	119297	Male infertility	TRUE	reported	textfile	0.0188397	3.32583e-06	6328	genus.LachnospiraceaeNC2004group.id.11316	TRUE	reported	2	TRUE
rs6116753	G	A	G	A	0.0994748	0.0156802		0.177833	FALSE	FALSE	FALSE	20	5350054	0.765676	0.0526117	120568	1271	119297	Male infertility	TRUE	reported	textfile	0.0209139	2.9225e-06	6278	genus.LachnospiraceaeNC2004group.id.11316	TRUE	reported	2	TRUE
rs2861203	G	A	G	A	0.0572304	0.0372975		0.299816	FALSE	FALSE	FALSE	3	173232763	0.399064	0.0442284	120568	1271	119297	Male infertility	TRUE	reported	textfile	0.0127279	7.36931e-06	15305	genus.LachnospiraceaeND3007group.id.11317	TRUE	reported	2	TRUE
rs72776675	T	C	T	C	-0.0647067	0.018933		0.17009	FALSE	FALSE	FALSE	10	14095664	0.726531	0.0541339	120568	1271	119297	Male infertility	TRUE	reported	textfile	0.014797	8.71689e-06	15302	genus.LachnospiraceaeND3007group.id.11317	TRUE	reported	2	TRUE
rs9932954	A	G	A	G	-0.0561864	-0.0453288		0.334613	FALSE	FALSE	FALSE	16	1050633	0.290207	0.0428574	120568	1271	119297	Male infertility	TRUE	reported	textfile	0.0115984	1.24882e-06	15222	genus.LachnospiraceaeND3007group.id.11317	TRUE	reported	2	TRUE
rs10952110	G	T	G	T	0.0487709	-0.0423705		0.442611	FALSE	FALSE	FALSE	7	8458292	0.296172	0.0405584	120568	1271	119297	Male infertility	TRUE	reported	textfile	0.0109614	9.08113e-06	16764	genus.LachnospiraceaeNK4A136group.id.11319	TRUE	reported	2	TRUE
rs11263806	A	G	A	G	-0.0524615	0.0918887		0.341316	FALSE	FALSE	FALSE	17	36882840	0.0309564	0.0425877	120568	1271	119297	Male infertility	TRUE	reported	textfile	0.0116758	5.06517e-06	17236	genus.LachnospiraceaeNK4A136group.id.11319	TRUE	reported	2	TRUE
rs12611395	A	G	A	G	-0.0902532	-0.010396		0.106672	FALSE	FALSE	FALSE	19	21623323	0.874985	0.0660776	120568	1271	119297	Male infertility	TRUE	reported	textfile	0.0199652	5.83039e-06	16486	genus.LachnospiraceaeNK4A136group.id.11319	TRUE	reported	2	TRUE
rs160061	A	G	A	G	0.0513831	-0.0577528		0.521	FALSE	FALSE	FALSE	5	6116546	0.152306	0.0403461	120568	1271	119297	Male infertility	TRUE	reported	textfile	0.0108094	2.12198e-06	17234	genus.LachnospiraceaeNK4A136group.id.11319	TRUE	reported	2	TRUE
rs28540839	A	C	A	C	0.0508285	0.0564349		0.474869	FALSE	FALSE	FALSE	8	83822845	0.16059	0.0402218	120568	1271	119297	Male infertility	TRUE	reported	textfile	0.0110591	9.34319e-06	16764	genus.LachnospiraceaeNK4A136group.id.11319	TRUE	reported	2	TRUE
rs2880566	T	C	T	C	0.0599578	0.0365712		0.147839	FALSE	FALSE	FALSE	17	31689634	0.522166	0.0571416	120568	1271	119297	Male infertility	TRUE	reported	textfile	0.0134693	5.61428e-06	17232	genus.LachnospiraceaeNK4A136group.id.11319	TRUE	reported	2	TRUE
rs4955932	T	C	T	C	-0.0492283	0.00858652		0.388737	FALSE	FALSE	FALSE	3	55147348	0.836896	0.0417092	120568	1271	119297	Male infertility	TRUE	reported	textfile	0.0109388	7.05426e-06	17236	genus.LachnospiraceaeNK4A136group.id.11319	TRUE	reported	2	TRUE
rs59805249	T	C	T	C	0.0936162	-0.139915		0.0924021	FALSE	FALSE	FALSE	5	90994180	0.0413952	0.068601	120568	1271	119297	Male infertility	TRUE	reported	textfile	0.0207982	9.45385e-06	15195	genus.LachnospiraceaeNK4A136group.id.11319	TRUE	reported	2	TRUE
rs68104925	T	C	T	C	-0.0549104	0.0803871		0.306234	FALSE	FALSE	FALSE	14	99711344	0.0644243	0.0434706	120568	1271	119297	Male infertility	TRUE	reported	textfile	0.0115385	2.36779e-06	17227	genus.LachnospiraceaeNK4A136group.id.11319	TRUE	reported	2	TRUE
rs7073658	T	G	T	G	-0.0499621	-0.00507389		0.486136	FALSE	FALSE	FALSE	10	60415266	0.899969	0.0403648	120568	1271	119297	Male infertility	TRUE	reported	textfile	0.0109693	5.2691e-06	17236	genus.LachnospiraceaeNK4A136group.id.11319	TRUE	reported	2	TRUE
rs73044693	A	G	A	G	-0.10758	0.0587709		0.0715322	FALSE	FALSE	FALSE	19	50752863	0.465269	0.080486	120568	1271	119297	Male infertility	TRUE	reported	textfile	0.0229884	3.57256e-06	12773	genus.LachnospiraceaeNK4A136group.id.11319	TRUE	reported	2	TRUE
rs7616165	G	T	G	T	-0.230542	-0.223661		0.0253786	FALSE	FALSE	FALSE	3	190697356	0.0993528	0.135716	120568	1271	119297	Male infertility	TRUE	reported	textfile	0.0483465	2.77391e-06	4094	genus.LachnospiraceaeNK4A136group.id.11319	TRUE	reported	2	TRUE
rs7832116	A	G	A	G	-0.0714756	0.0554566		0.12868	FALSE	FALSE	FALSE	8	4985407	0.356352	0.0601261	120568	1271	119297	Male infertility	TRUE	reported	textfile	0.0151703	3.57084e-06	17219	genus.LachnospiraceaeNK4A136group.id.11319	TRUE	reported	2	TRUE
rs954878	A	G	A	G	-0.0520656	-0.022098		0.368885	FALSE	FALSE	FALSE	1	54112728	0.598694	0.0419891	120568	1271	119297	Male infertility	TRUE	reported	textfile	0.0109082	1.78203e-06	17227	genus.LachnospiraceaeNK4A136group.id.11319	TRUE	reported	2	TRUE
rs12131224	C	T	C	T	0.117095	0.0580871		0.109176	FALSE	FALSE	FALSE	1	166230125	0.368226	0.0645554	120568	1271	119297	Male infertility	TRUE	reported	textfile	0.02591	7.39863e-06	9676	genus.LachnospiraceaeUCG001.id.11321	TRUE	reported	2	TRUE
rs2050911	G	A	G	A	0.0751466	-0.0171377		0.338365	FALSE	FALSE	FALSE	1	81918723	0.688993	0.0428205	120568	1271	119297	Male infertility	TRUE	reported	textfile	0.0153934	1.10648e-06	10148	genus.LachnospiraceaeUCG001.id.11321	TRUE	reported	2	TRUE
rs2371284	T	C	T	C	-0.0761893	-0.00893647		0.232503	FALSE	FALSE	FALSE	12	55862478	0.851399	0.0477033	120568	1271	119297	Male infertility	TRUE	reported	textfile	0.0170127	7.55967e-06	9961	genus.LachnospiraceaeUCG001.id.11321	TRUE	reported	2	TRUE
rs437876	T	C	T	C	0.0784637	0.0180139		0.354197	FALSE	FALSE	FALSE	3	42526948	0.669257	0.0421708	120568	1271	119297	Male infertility	TRUE	reported	textfile	0.0144768	7.1655e-08	10150	genus.LachnospiraceaeUCG001.id.11321	TRUE	reported	2	TRUE
rs4981345	T	C	T	C	-0.0681973	0.0866909		0.327396	FALSE	FALSE	FALSE	14	20987814	0.0419788	0.0426265	120568	1271	119297	Male infertility	TRUE	reported	textfile	0.0149831	6.08596e-06	9961	genus.LachnospiraceaeUCG001.id.11321	TRUE	reported	2	TRUE
rs573933	T	C	T	C	-0.107898	-0.000479618		0.107982	FALSE	FALSE	FALSE	9	14477853	0.994081	0.0646483	120568	1271	119297	Male infertility	TRUE	reported	textfile	0.0232346	3.10508e-06	10150	genus.LachnospiraceaeUCG001.id.11321	TRUE	reported	2	TRUE
rs62496417	T	G	T	G	-0.0748504	0.102538		0.213687	FALSE	FALSE	FALSE	7	97336192	0.0364552	0.0490186	120568	1271	119297	Male infertility	TRUE	reported	textfile	0.0165681	5.87504e-06	10150	genus.LachnospiraceaeUCG001.id.11321	TRUE	reported	2	TRUE
rs7341608	T	C	T	C	-0.0784757	0.00576846		0.134999	FALSE	FALSE	FALSE	8	55926941	0.92277	0.0595027	120568	1271	119297	Male infertility	TRUE	reported	textfile	0.0177648	9.48124e-06	9917	genus.LachnospiraceaeUCG001.id.11321	TRUE	reported	2	TRUE
rs74034332	G	A	G	A	0.168045	-0.0257096		0.0604479	FALSE	FALSE	FALSE	16	79058462	0.760577	0.0843702	120568	1271	119297	Male infertility	TRUE	reported	textfile	0.0382637	3.33351e-06	6004	genus.LachnospiraceaeUCG001.id.11321	TRUE	reported	2	TRUE
rs78848836	A	G	A	G	-0.118868	0.0235341		0.102642	FALSE	FALSE	FALSE	1	53307576	0.721001	0.0658998	120568	1271	119297	Male infertility	TRUE	reported	textfile	0.0259753	3.38171e-06	9506	genus.LachnospiraceaeUCG001.id.11321	TRUE	reported	2	TRUE
rs8104225	A	G	A	G	0.0892098	0.0426811		0.217016	FALSE	FALSE	FALSE	19	13852110	0.382155	0.0488379	120568	1271	119297	Male infertility	TRUE	reported	textfile	0.0197665	8.04216e-06	9908	genus.LachnospiraceaeUCG001.id.11321	TRUE	reported	2	TRUE
rs9403580	C	T	C	T	0.107801	0.0734182		0.129871	FALSE	FALSE	FALSE	6	144685644	0.222688	0.0602079	120568	1271	119297	Male infertility	TRUE	reported	textfile	0.0229777	3.46785e-06	10095	genus.LachnospiraceaeUCG001.id.11321	TRUE	reported	2	TRUE
rs11128180	A	G	A	G	0.0648288	0.0422387		0.232726	FALSE	FALSE	FALSE	3	70543064	0.373598	0.0474723	120568	1271	119297	Male infertility	TRUE	reported	textfile	0.0140126	4.51737e-06	14466	genus.LachnospiraceaeUCG004.id.11324	TRUE	reported	2	TRUE
rs12072562	T	C	T	C	0.133104	-0.143649		0.0400511	FALSE	FALSE	FALSE	1	104744847	0.165451	0.10357	120568	1271	119297	Male infertility	TRUE	reported	textfile	0.0303566	7.0737e-06	9176	genus.LachnospiraceaeUCG004.id.11324	TRUE	reported	2	TRUE
rs12673420	G	A	G	A	0.0554351	-0.00722287		0.49796	FALSE	FALSE	FALSE	7	71838022	0.857484	0.0402214	120568	1271	119297	Male infertility	TRUE	reported	textfile	0.0118375	2.98079e-06	14463	genus.LachnospiraceaeUCG004.id.11324	TRUE	reported	2	TRUE
rs12747809	G	A	G	A	-0.062197	-0.0194697		0.283516	FALSE	FALSE	FALSE	1	240195789	0.664584	0.0449032	120568	1271	119297	Male infertility	TRUE	reported	textfile	0.0125685	8.64875e-07	14464	genus.LachnospiraceaeUCG004.id.11324	TRUE	reported	2	TRUE
rs12894272	A	G	A	G	0.0579792	0.0040417		0.336548	FALSE	FALSE	FALSE	14	40067277	0.924168	0.0424618	120568	1271	119297	Male infertility	TRUE	reported	textfile	0.0125229	4.33949e-06	14463	genus.LachnospiraceaeUCG004.id.11324	TRUE	reported	2	TRUE
rs233486	A	G	A	G	-0.0799088	0.00330301		0.140493	FALSE	FALSE	FALSE	6	14817353	0.954465	0.0578456	120568	1271	119297	Male infertility	TRUE	reported	textfile	0.017766	6.28457e-06	13710	genus.LachnospiraceaeUCG004.id.11324	TRUE	reported	2	TRUE
rs2444793	C	T	C	T	-0.0542433	0.0101076		0.385868	FALSE	FALSE	FALSE	6	80609119	0.806205	0.0412009	120568	1271	119297	Male infertility	TRUE	reported	textfile	0.0118188	4.77076e-06	14463	genus.LachnospiraceaeUCG004.id.11324	TRUE	reported	2	TRUE
rs2726805	A	G	A	G	0.0548397	-0.024232		0.470734	FALSE	FALSE	FALSE	4	182326448	0.551046	0.0406445	120568	1271	119297	Male infertility	TRUE	reported	textfile	0.0120844	6.30399e-06	14466	genus.LachnospiraceaeUCG004.id.11324	TRUE	reported	2	TRUE
rs2882478	G	A	G	A	-0.0577091	0.0226188		0.535127	FALSE	FALSE	FALSE	2	49677451	0.577209	0.0405743	120568	1271	119297	Male infertility	TRUE	reported	textfile	0.0118338	1.20811e-06	14466	genus.LachnospiraceaeUCG004.id.11324	TRUE	reported	2	TRUE
rs35182105	A	G	A	G	-0.109724	-0.0171529		0.0550176	FALSE	FALSE	FALSE	12	24419403	0.845249	0.0878805	120568	1271	119297	Male infertility	TRUE	reported	textfile	0.024221	4.86508e-06	13170	genus.LachnospiraceaeUCG004.id.11324	TRUE	reported	2	TRUE
rs6656451	C	T	C	T	-0.05436	-0.00813695		0.46981	FALSE	FALSE	FALSE	1	65524739	0.840183	0.0403501	120568	1271	119297	Male infertility	TRUE	reported	textfile	0.011947	5.56781e-06	14458	genus.LachnospiraceaeUCG004.id.11324	TRUE	reported	2	TRUE
rs7629954	A	G	A	G	0.108441	0.00125629		0.0454872	FALSE	FALSE	FALSE	3	154524617	0.98984	0.0986595	120568	1271	119297	Male infertility	TRUE	reported	textfile	0.023825	5.77222e-06	12568	genus.LachnospiraceaeUCG004.id.11324	TRUE	reported	2	TRUE
rs10741777	T	C	T	C	-0.0973842	-0.0408219		0.307749	FALSE	FALSE	FALSE	11	19551010	0.346877	0.0433969	120568	1271	119297	Male infertility	TRUE	reported	textfile	0.0194791	7.68659e-07	7014	genus.LachnospiraceaeUCG008.id.11328	TRUE	reported	2	TRUE
rs10793103	C	T	C	T	0.0974344	-0.0125136		0.44828	FALSE	FALSE	FALSE	11	74680730	0.757579	0.0405415	120568	1271	119297	Male infertility	TRUE	reported	textfile	0.0181279	9.34937e-08	7014	genus.LachnospiraceaeUCG008.id.11328	TRUE	reported	2	TRUE
rs10801803	G	A	G	A	-0.117029	0.0106759		0.142498	FALSE	FALSE	FALSE	1	90353314	0.852424	0.0573895	120568	1271	119297	Male infertility	TRUE	reported	textfile	0.0243085	1.40029e-06	7017	genus.LachnospiraceaeUCG008.id.11328	TRUE	reported	2	TRUE
rs13024781	T	C	T	C	-0.0798769	0.109163		0.52174	FALSE	FALSE	FALSE	2	167772361	0.00667929	0.0402453	120568	1271	119297	Male infertility	TRUE	reported	textfile	0.0168846	2.29166e-06	7016	genus.LachnospiraceaeUCG008.id.11328	TRUE	reported	2	TRUE
rs57091572	A	G	A	G	-0.110443	-0.0575729		0.132054	FALSE	FALSE	FALSE	6	80505086	0.335193	0.0597411	120568	1271	119297	Male infertility	TRUE	reported	textfile	0.0235801	2.85822e-06	6950	genus.LachnospiraceaeUCG008.id.11328	TRUE	reported	2	TRUE
rs61944774	A	G	A	G	0.179838	0.0438225		0.0532415	FALSE	FALSE	FALSE	12	129055273	0.625881	0.0898864	120568	1271	119297	Male infertility	TRUE	reported	textfile	0.0393797	6.34122e-06	6000	genus.LachnospiraceaeUCG008.id.11328	TRUE	reported	2	TRUE
rs62277846	C	T	C	T	0.102292	-0.00388842		0.192099	FALSE	FALSE	FALSE	2	227235424	0.939214	0.0509903	120568	1271	119297	Male infertility	TRUE	reported	textfile	0.0212319	1.58892e-06	7016	genus.LachnospiraceaeUCG008.id.11328	TRUE	reported	2	TRUE
rs67078837	T	C	T	C	-0.0845848	0.0434687		0.417632	FALSE	FALSE	FALSE	4	113299491	0.287591	0.0408764	120568	1271	119297	Male infertility	TRUE	reported	textfile	0.0170693	7.68189e-07	7016	genus.LachnospiraceaeUCG008.id.11328	TRUE	reported	2	TRUE
rs75356640	G	A	G	A	0.136523	0.107096		0.123629	FALSE	FALSE	FALSE	15	31405081	0.0790005	0.0609711	120568	1271	119297	Male infertility	TRUE	reported	textfile	0.0303128	9.83206e-06	6423	genus.LachnospiraceaeUCG008.id.11328	TRUE	reported	2	TRUE
rs955844	A	C	A	C	0.112064	-0.00520023		0.140794	FALSE	FALSE	FALSE	16	84958708	0.928532	0.0579791	120568	1271	119297	Male infertility	TRUE	reported	textfile	0.0228369	1.80994e-06	6863	genus.LachnospiraceaeUCG008.id.11328	TRUE	reported	2	TRUE
rs10414815	T	C	T	C	0.10453	0.0604222		0.046449	FALSE	FALSE	FALSE	19	42082093	0.541133	0.0988745	120568	1271	119297	Male infertility	TRUE	reported	textfile	0.0230253	4.23977e-06	11564	genus.LachnospiraceaeUCG010.id.11330	TRUE	reported	2	TRUE
rs11192447	A	G	A	G	0.126592	-0.105552		0.0508156	FALSE	FALSE	FALSE	10	82088641	0.249827	0.0917231	120568	1271	119297	Male infertility	TRUE	reported	textfile	0.024345	4.68957e-07	12695	genus.LachnospiraceaeUCG010.id.11330	TRUE	reported	2	TRUE
rs12346653	C	T	C	T	0.0657686	-0.0409165		0.21021	FALSE	FALSE	FALSE	9	89652324	0.408349	0.0494876	120568	1271	119297	Male infertility	TRUE	reported	textfile	0.0139569	2.70321e-06	12816	genus.LachnospiraceaeUCG010.id.11330	TRUE	reported	2	TRUE
rs17730011	G	A	G	A	-0.0702357	-0.0356026		0.214812	FALSE	FALSE	FALSE	6	84063126	0.465333	0.0487644	120568	1271	119297	Male infertility	TRUE	reported	textfile	0.015706	7.84597e-06	13226	genus.LachnospiraceaeUCG010.id.11330	TRUE	reported	2	TRUE
rs2833528	C	T	C	T	-0.0562148	0.0161072		0.374536	FALSE	FALSE	FALSE	21	31821255	0.699541	0.0417352	120568	1271	119297	Male infertility	TRUE	reported	textfile	0.0127763	9.9199e-06	13233	genus.LachnospiraceaeUCG010.id.11330	TRUE	reported	2	TRUE
rs336138	G	T	G	T	0.0779543	-0.0848185		0.11571	FALSE	FALSE	FALSE	5	8146258	0.179001	0.0631167	120568	1271	119297	Male infertility	TRUE	reported	textfile	0.0171865	7.48417e-06	13236	genus.LachnospiraceaeUCG010.id.11330	TRUE	reported	2	TRUE
rs4576377	A	C	A	C	-0.0572001	0.00413097		0.369343	FALSE	FALSE	FALSE	7	81780947	0.921003	0.0416553	120568	1271	119297	Male infertility	TRUE	reported	textfile	0.0127043	7.63056e-06	13225	genus.LachnospiraceaeUCG010.id.11330	TRUE	reported	2	TRUE
rs72894957	G	A	G	A	0.222263	-0.203832		0.0222558	FALSE	FALSE	FALSE	2	184997864	0.147493	0.140725	120568	1271	119297	Male infertility	TRUE	reported	textfile	0.0486425	5.68428e-06	4316	genus.LachnospiraceaeUCG010.id.11330	TRUE	reported	2	TRUE
rs74315802	G	T	G	T	0.0867262	-0.0233271		0.187037	FALSE	FALSE	FALSE	14	29403135	0.656803	0.0524995	120568	1271	119297	Male infertility	TRUE	reported	textfile	0.0183477	3.19006e-06	12715	genus.LachnospiraceaeUCG010.id.11330	TRUE	reported	2	TRUE
rs9981767	A	C	A	C	0.0655062	0.0457481		0.260112	FALSE	FALSE	FALSE	21	42659765	0.324146	0.0463988	120568	1271	119297	Male infertility	TRUE	reported	textfile	0.0131994	9.96373e-07	12816	genus.LachnospiraceaeUCG010.id.11330	TRUE	reported	2	TRUE
rs12693845	C	T	C	T	-0.0805447	-0.0901961		0.408681	FALSE	FALSE	FALSE	2	198447960	0.0301148	0.0415923	120568	1271	119297	Male infertility	TRUE	reported	textfile	0.0177429	8.9632e-06	6958	genus.Lactobacillus.id.1837	TRUE	reported	2	TRUE
rs1530559	G	A	G	A	0.0804001	0.0458954		0.462912	FALSE	FALSE	FALSE	2	134998059	0.257714	0.0405504	120568	1271	119297	Male infertility	TRUE	reported	textfile	0.0178207	4.93109e-06	6655	genus.Lactobacillus.id.1837	TRUE	reported	2	TRUE
rs16861661	G	A	G	A	-0.183147	0.0628298		0.0653857	FALSE	FALSE	FALSE	1	18174965	0.434745	0.0804379	120568	1271	119297	Male infertility	TRUE	reported	textfile	0.038148	1.2781e-06	5325	genus.Lactobacillus.id.1837	TRUE	reported	2	TRUE
rs62314653	C	A	C	A	0.187692	0.170738		0.0587673	FALSE	FALSE	FALSE	4	108975306	0.0461222	0.0856141	120568	1271	119297	Male infertility	TRUE	reported	textfile	0.0394585	2.24383e-06	5944	genus.Lactobacillus.id.1837	TRUE	reported	2	TRUE
rs7399658	G	A	G	A	-0.107134	0.0269665		0.183798	FALSE	FALSE	FALSE	13	23260829	0.603673	0.051946	120568	1271	119297	Male infertility	TRUE	reported	textfile	0.0221883	3.12099e-06	6613	genus.Lactobacillus.id.1837	TRUE	reported	2	TRUE
rs768253	T	G	T	G	-0.079195	0.0246345		0.439402	FALSE	FALSE	FALSE	8	68097868	0.543292	0.0405278	120568	1271	119297	Male infertility	TRUE	reported	textfile	0.0171791	4.2477e-06	6958	genus.Lactobacillus.id.1837	TRUE	reported	2	TRUE
rs77478751	A	G	A	G	-0.219886	-0.00820963		0.118203	FALSE	FALSE	FALSE	3	173433875	0.895572	0.0625462	120568	1271	119297	Male infertility	TRUE	reported	textfile	0.0475759	7.32705e-06	3669	genus.Lactobacillus.id.1837	TRUE	reported	2	TRUE
rs921925	A	C	A	C	0.0985077	-0.00691408		0.212439	FALSE	FALSE	FALSE	19	6928006	0.888624	0.0493701	120568	1271	119297	Male infertility	TRUE	reported	textfile	0.0203229	9.71665e-07	6952	genus.Lactobacillus.id.1837	TRUE	reported	2	TRUE
rs10417872	T	G	T	G	0.118306	0.0167642		0.285297	FALSE	FALSE	FALSE	19	28276446	0.707354	0.0446553	120568	1271	119297	Male infertility	TRUE	reported	textfile	0.024522	1.28678e-06	4056	genus.Lactococcus.id.1851	TRUE	reported	2	TRUE
rs123059	T	C	T	C	-0.13671	-0.005456		0.220617	FALSE	FALSE	FALSE	17	2796641	0.910944	0.0487809	120568	1271	119297	Male infertility	TRUE	reported	textfile	0.0274694	1.26562e-06	3760	genus.Lactococcus.id.1851	TRUE	reported	2	TRUE
rs12621813	G	A	G	A	0.108423	0.0921431		0.264872	FALSE	FALSE	FALSE	2	31043183	0.0437774	0.045701	120568	1271	119297	Male infertility	TRUE	reported	textfile	0.0239978	6.60829e-06	4057	genus.Lactococcus.id.1851	TRUE	reported	2	TRUE
rs17168302	G	A	G	A	0.191857	0.135784		0.10653	FALSE	FALSE	FALSE	7	14610596	0.0374498	0.0652546	120568	1271	119297	Male infertility	TRUE	reported	textfile	0.0424761	6.28602e-06	4023	genus.Lactococcus.id.1851	TRUE	reported	2	TRUE
rs2293361	C	T	C	T	-0.199221	0.0670413		0.0536334	FALSE	FALSE	FALSE	2	53887727	0.451258	0.0889945	120568	1271	119297	Male infertility	TRUE	reported	textfile	0.0430969	1.39593e-06	3787	genus.Lactococcus.id.1851	TRUE	reported	2	TRUE
rs4766997	C	T	C	T	0.114599	-0.0585074		0.425365	FALSE	FALSE	FALSE	12	112723633	0.151839	0.0408268	120568	1271	119297	Male infertility	TRUE	reported	textfile	0.023839	2.06145e-06	4053	genus.Lactococcus.id.1851	TRUE	reported	2	TRUE
rs55910161	C	T	C	T	0.146426	0.0725465		0.111084	FALSE	FALSE	FALSE	10	69758887	0.262503	0.0647451	120568	1271	119297	Male infertility	TRUE	reported	textfile	0.0307367	2.36214e-06	3836	genus.Lactococcus.id.1851	TRUE	reported	2	TRUE
rs6674304	C	T	C	T	0.200758	-0.0676932		0.0389147	FALSE	FALSE	FALSE	1	116345120	0.527614	0.107168	120568	1271	119297	Male infertility	TRUE	reported	textfile	0.0442121	6.17759e-06	3869	genus.Lactococcus.id.1851	TRUE	reported	2	TRUE
rs11620597	T	C	T	C	0.119479	0.151924		0.0254961	FALSE	FALSE	FALSE	13	85504955	0.263558	0.135886	120568	1271	119297	Male infertility	TRUE	reported	textfile	0.0271688	7.80178e-06	11031	genus.Marvinbryantia.id.2005	TRUE	reported	2	TRUE
rs1187983	C	T	C	T	-0.0935456	0.00566499		0.104394	FALSE	FALSE	FALSE	1	57976188	0.931826	0.0662206	120568	1271	119297	Male infertility	TRUE	reported	textfile	0.0193174	2.02427e-06	11896	genus.Marvinbryantia.id.2005	TRUE	reported	2	TRUE
rs146541147	G	A	G	A	0.118845	0.000732536		0.0336107	FALSE	FALSE	FALSE	19	4542085	0.994975	0.116305	120568	1271	119297	Male infertility	TRUE	reported	textfile	0.0268423	6.86288e-06	10778	genus.Marvinbryantia.id.2005	TRUE	reported	2	TRUE
rs2724813	A	G	A	G	-0.0840769	0.0261043		0.237305	FALSE	FALSE	FALSE	10	12474925	0.580613	0.0472485	120568	1271	119297	Male infertility	TRUE	reported	textfile	0.0167551	6.28451e-07	11610	genus.Marvinbryantia.id.2005	TRUE	reported	2	TRUE
rs2842896	C	T	C	T	-0.0649396	-0.0287267		0.585924	FALSE	FALSE	FALSE	6	132560525	0.483931	0.0410384	120568	1271	119297	Male infertility	TRUE	reported	textfile	0.0131146	7.25363e-07	11709	genus.Marvinbryantia.id.2005	TRUE	reported	2	TRUE
rs2863363	A	G	A	G	0.0634861	-0.0201973		0.245144	FALSE	FALSE	FALSE	3	166321977	0.665382	0.0466994	120568	1271	119297	Male infertility	TRUE	reported	textfile	0.0136323	3.11281e-06	11950	genus.Marvinbryantia.id.2005	TRUE	reported	2	TRUE
rs3125832	A	C	A	C	0.0679323	-0.00857005		0.227409	FALSE	FALSE	FALSE	1	211226838	0.858261	0.0479878	120568	1271	119297	Male infertility	TRUE	reported	textfile	0.015012	5.02731e-06	11709	genus.Marvinbryantia.id.2005	TRUE	reported	2	TRUE
rs61884471	G	A	G	A	0.124426	-0.079004		0.110155	FALSE	FALSE	FALSE	11	45805010	0.220861	0.064533	120568	1271	119297	Male infertility	TRUE	reported	textfile	0.0248431	1.01163e-06	11559	genus.Marvinbryantia.id.2005	TRUE	reported	2	TRUE
rs72948274	A	C	A	C	-0.126354	0.145193		0.0630392	FALSE	FALSE	FALSE	11	79807639	0.0812756	0.0832845	120568	1271	119297	Male infertility	TRUE	reported	textfile	0.0272212	3.2591e-06	11561	genus.Marvinbryantia.id.2005	TRUE	reported	2	TRUE
rs8006832	G	T	G	T	-0.0952415	-0.0219162		0.0941293	FALSE	FALSE	FALSE	14	21109678	0.754788	0.0701697	120568	1271	119297	Male infertility	TRUE	reported	textfile	0.0216699	6.58083e-06	11412	genus.Marvinbryantia.id.2005	TRUE	reported	2	TRUE
rs10202904	T	G	T	G	-0.112811	0.0467978		0.408677	FALSE	FALSE	FALSE	2	124682691	0.257434	0.0413234	120568	1271	119297	Male infertility	TRUE	reported	textfile	0.0239106	3.08549e-06	3583	genus.Methanobrevibacter.id.123	TRUE	reported	2	TRUE
rs1334944	T	C	T	C	0.115197	0.0037687		0.276485	FALSE	FALSE	FALSE	10	110506288	0.933374	0.0450801	120568	1271	119297	Male infertility	TRUE	reported	textfile	0.0255492	7.6138e-06	3586	genus.Methanobrevibacter.id.123	TRUE	reported	2	TRUE
rs4802933	A	G	A	G	-0.135628	0.0313612		0.230591	FALSE	FALSE	FALSE	19	52422567	0.511681	0.0477904	120568	1271	119297	Male infertility	TRUE	reported	textfile	0.0308139	9.73818e-06	3586	genus.Methanobrevibacter.id.123	TRUE	reported	2	TRUE
rs6776814	T	C	T	C	-0.188956	-0.000649914		0.0202698	FALSE	FALSE	FALSE	3	15011576	0.996459	0.146442	120568	1271	119297	Male infertility	TRUE	reported	textfile	0.0419905	8.04905e-06	3283	genus.Methanobrevibacter.id.123	TRUE	reported	2	TRUE
rs76029318	T	C	T	C	0.222849	-0.190264		0.063176	FALSE	FALSE	FALSE	13	41389655	0.0231318	0.0837706	120568	1271	119297	Male infertility	TRUE	reported	textfile	0.0454319	1.07552e-06	3387	genus.Methanobrevibacter.id.123	TRUE	reported	2	TRUE
rs894996	C	A	C	A	0.214213	0.117021		0.071053	FALSE	FALSE	FALSE	4	103497150	0.142369	0.0797673	120568	1271	119297	Male infertility	TRUE	reported	textfile	0.0456045	3.81567e-06	3479	genus.Methanobrevibacter.id.123	TRUE	reported	2	TRUE
rs10093869	A	G	A	G	-0.0577795	0.00425467		0.424451	FALSE	FALSE	FALSE	8	1318658	0.916883	0.0407686	120568	1271	119297	Male infertility	TRUE	reported	textfile	0.0125389	3.67441e-06	14218	genus.Odoribacter.id.952	TRUE	reported	2	TRUE
rs10423795	C	T	C	T	0.0550695	-0.0378616		0.383488	FALSE	FALSE	FALSE	19	49019831	0.35947	0.0413167	120568	1271	119297	Male infertility	TRUE	reported	textfile	0.0121164	6.57936e-06	14135	genus.Odoribacter.id.952	TRUE	reported	2	TRUE
rs28417404	A	G	A	G	-0.0726896	-0.083557		0.0967211	FALSE	FALSE	FALSE	14	70477507	0.220001	0.0681249	120568	1271	119297	Male infertility	TRUE	reported	textfile	0.0161372	3.68032e-06	14698	genus.Odoribacter.id.952	TRUE	reported	2	TRUE
rs4793970	A	G	A	G	-0.0576329	-0.00338515		0.36169	FALSE	FALSE	FALSE	17	48686600	0.935776	0.04201	120568	1271	119297	Male infertility	TRUE	reported	textfile	0.0129154	6.02696e-06	14687	genus.Odoribacter.id.952	TRUE	reported	2	TRUE
rs6856150	G	A	G	A	0.0881922	-0.0841186		0.122673	FALSE	FALSE	FALSE	4	11905935	0.170856	0.0614247	120568	1271	119297	Male infertility	TRUE	reported	textfile	0.0194146	6.0595e-06	14597	genus.Odoribacter.id.952	TRUE	reported	2	TRUE
rs74553962	T	G	T	G	0.121449	-0.0144786		0.0763585	FALSE	FALSE	FALSE	8	68765245	0.850218	0.0766714	120568	1271	119297	Male infertility	TRUE	reported	textfile	0.0264106	9.48684e-06	11803	genus.Odoribacter.id.952	TRUE	reported	2	TRUE
rs77779484	G	A	G	A	-0.133489	-0.0865735		0.0611044	FALSE	FALSE	FALSE	12	67262163	0.294832	0.0826412	120568	1271	119297	Male infertility	TRUE	reported	textfile	0.0268526	6.56256e-07	11935	genus.Odoribacter.id.952	TRUE	reported	2	TRUE
rs1035588	A	G	A	G	-0.108148	0.0565124		0.372385	FALSE	FALSE	FALSE	2	149220676	0.173723	0.0415429	120568	1271	119297	Male infertility	TRUE	reported	textfile	0.0236848	4.85501e-06	3739	genus.Olsenella.id.822	TRUE	reported	2	TRUE
rs17148768	G	A	G	A	0.140434	0.0671426		0.167009	FALSE	FALSE	FALSE	10	10735122	0.213644	0.0539901	120568	1271	119297	Male infertility	TRUE	reported	textfile	0.0295602	2.1984e-06	3648	genus.Olsenella.id.822	TRUE	reported	2	TRUE
rs2759329	G	A	G	A	-0.111131	0.0259994		0.369242	FALSE	FALSE	FALSE	1	231824606	0.532953	0.0416988	120568	1271	119297	Male infertility	TRUE	reported	textfile	0.0237218	3.43201e-06	3739	genus.Olsenella.id.822	TRUE	reported	2	TRUE
rs35225860	A	G	A	G	-0.223604	-0.0102805		0.0396651	FALSE	FALSE	FALSE	1	247478968	0.922836	0.106135	120568	1271	119297	Male infertility	TRUE	reported	textfile	0.0482391	3.87041e-06	3630	genus.Olsenella.id.822	TRUE	reported	2	TRUE
rs61090148	A	G	A	G	-0.104783	0.0470895		0.431957	FALSE	FALSE	FALSE	4	173889347	0.247398	0.0407105	120568	1271	119297	Male infertility	TRUE	reported	textfile	0.0231343	6.43728e-06	3739	genus.Olsenella.id.822	TRUE	reported	2	TRUE
rs62112538	C	T	C	T	-0.19943	-0.0502719		0.110609	FALSE	FALSE	FALSE	19	4925006	0.437945	0.0648112	120568	1271	119297	Male infertility	TRUE	reported	textfile	0.0407033	1.1882e-06	3630	genus.Olsenella.id.822	TRUE	reported	2	TRUE
rs72691585	C	A	C	A	-0.249079	0.0374222		0.132311	FALSE	FALSE	FALSE	9	21884426	0.528545	0.0593787	120568	1271	119297	Male infertility	TRUE	reported	textfile	0.0520814	2.95294e-06	3078	genus.Olsenella.id.822	TRUE	reported	2	TRUE
rs7540303	C	T	C	T	0.108044	0.0467904		0.365891	FALSE	FALSE	FALSE	1	179660056	0.262802	0.0417848	120568	1271	119297	Male infertility	TRUE	reported	textfile	0.023638	5.32027e-06	3739	genus.Olsenella.id.822	TRUE	reported	2	TRUE
rs8066522	G	A	G	A	-0.106529	-0.0262968		0.331648	FALSE	FALSE	FALSE	17	61555512	0.53778	0.0426775	120568	1271	119297	Male infertility	TRUE	reported	textfile	0.0240379	9.70095e-06	3739	genus.Olsenella.id.822	TRUE	reported	2	TRUE
rs9460691	C	A	C	A	0.119966	-0.0766787		0.19582	FALSE	FALSE	FALSE	6	10421974	0.135748	0.0513997	120568	1271	119297	Male infertility	TRUE	reported	textfile	0.0268645	7.28354e-06	3739	genus.Olsenella.id.822	TRUE	reported	2	TRUE
rs11627628	T	C	T	C	0.143961	0.0282119		0.0752444	FALSE	FALSE	FALSE	14	21011446	0.706505	0.0749211	120568	1271	119297	Male infertility	TRUE	reported	textfile	0.0290223	1.0092e-06	8486	genus.Oscillibacter.id.2063	TRUE	reported	2	TRUE
rs11990279	T	C	T	C	-0.0824934	-0.102403		0.198125	FALSE	FALSE	FALSE	8	11258805	0.045849	0.0512842	120568	1271	119297	Male infertility	TRUE	reported	textfile	0.0180457	4.94298e-06	8528	genus.Oscillibacter.id.2063	TRUE	reported	2	TRUE
rs12649930	T	G	T	G	0.121589	-0.0245121		0.100977	FALSE	FALSE	FALSE	4	3654564	0.712677	0.0665617	120568	1271	119297	Male infertility	TRUE	reported	textfile	0.0259612	4.09379e-06	8794	genus.Oscillibacter.id.2063	TRUE	reported	2	TRUE
rs133832	A	C	A	C	-0.0795527	-0.0269774		0.284816	FALSE	FALSE	FALSE	22	44438827	0.547047	0.0447989	120568	1271	119297	Male infertility	TRUE	reported	textfile	0.0162411	1.14719e-06	8926	genus.Oscillibacter.id.2063	TRUE	reported	2	TRUE
rs16866406	A	G	A	G	0.0988765	0.00365011		0.152172	FALSE	FALSE	FALSE	2	178592420	0.948266	0.0562557	120568	1271	119297	Male infertility	TRUE	reported	textfile	0.0208795	3.07821e-06	8930	genus.Oscillibacter.id.2063	TRUE	reported	2	TRUE
rs16934185	A	G	A	G	-0.129568	-0.0382929		0.101866	FALSE	FALSE	FALSE	9	1798324	0.560144	0.0657245	120568	1271	119297	Male infertility	TRUE	reported	textfile	0.028157	4.38031e-06	8492	genus.Oscillibacter.id.2063	TRUE	reported	2	TRUE
rs234108	A	G	A	G	0.0749553	0.0302613		0.396665	FALSE	FALSE	FALSE	1	184973539	0.460752	0.0410262	120568	1271	119297	Male infertility	TRUE	reported	textfile	0.0152632	9.16336e-07	8694	genus.Oscillibacter.id.2063	TRUE	reported	2	TRUE
rs36095275	C	T	C	T	-0.0752368	-0.0990459		0.416461	FALSE	FALSE	FALSE	14	31800923	0.0152535	0.0408217	120568	1271	119297	Male infertility	TRUE	reported	textfile	0.0156861	1.39627e-06	8694	genus.Oscillibacter.id.2063	TRUE	reported	2	TRUE
rs4506202	A	G	A	G	-0.0711323	0.0712458		0.532459	FALSE	FALSE	FALSE	8	21740565	0.0773179	0.0403325	120568	1271	119297	Male infertility	TRUE	reported	textfile	0.0152261	3.20825e-06	8694	genus.Oscillibacter.id.2063	TRUE	reported	2	TRUE
rs61883564	A	G	A	G	-0.101351	-0.00556737		0.136311	FALSE	FALSE	FALSE	11	79302798	0.924158	0.0584824	120568	1271	119297	Male infertility	TRUE	reported	textfile	0.0221016	3.38712e-06	8930	genus.Oscillibacter.id.2063	TRUE	reported	2	TRUE
rs75453768	G	T	G	T	0.12212	-0.0208218		0.0978315	FALSE	FALSE	FALSE	10	114710047	0.75833	0.0676749	120568	1271	119297	Male infertility	TRUE	reported	textfile	0.0268629	5.34738e-06	8256	genus.Oscillibacter.id.2063	TRUE	reported	2	TRUE
rs761240	T	G	T	G	-0.17664	-0.00224359		0.049997	FALSE	FALSE	FALSE	20	50891355	0.981422	0.0963463	120568	1271	119297	Male infertility	TRUE	reported	textfile	0.0388812	2.03841e-06	5185	genus.Oscillibacter.id.2063	TRUE	reported	2	TRUE
rs9393920	A	G	A	G	-0.0744662	0.0444083		0.379658	FALSE	FALSE	FALSE	6	28612816	0.285238	0.0415564	120568	1271	119297	Male infertility	TRUE	reported	textfile	0.0151081	9.92237e-07	8930	genus.Oscillibacter.id.2063	TRUE	reported	2	TRUE
rs12206468	G	A	G	A	-0.133016	-0.0170396		0.0778623	FALSE	FALSE	FALSE	6	18093460	0.821002	0.0753108	120568	1271	119297	Male infertility	TRUE	reported	textfile	0.0269733	1.04222e-06	9554	genus.Oscillospira.id.2064	TRUE	reported	2	TRUE
rs12925026	T	C	T	C	0.13559	-0.0110565		0.0563827	FALSE	FALSE	FALSE	16	89726448	0.898661	0.0868174	120568	1271	119297	Male infertility	TRUE	reported	textfile	0.030678	9.31021e-06	8200	genus.Oscillospira.id.2064	TRUE	reported	2	TRUE
rs1954532	T	C	T	C	-0.0826246	-0.011307		0.201504	FALSE	FALSE	FALSE	14	27682209	0.822364	0.0503642	120568	1271	119297	Male infertility	TRUE	reported	textfile	0.0175252	2.26773e-06	9841	genus.Oscillospira.id.2064	TRUE	reported	2	TRUE
rs28889936	A	C	A	C	0.114051	0.156712		0.0961878	FALSE	FALSE	FALSE	4	88562149	0.0211164	0.0679614	120568	1271	119297	Male infertility	TRUE	reported	textfile	0.0252838	3.36585e-06	9758	genus.Oscillospira.id.2064	TRUE	reported	2	TRUE
rs62422654	C	T	C	T	0.0898456	-0.0587075		0.208591	FALSE	FALSE	FALSE	6	170159406	0.233686	0.0492961	120568	1271	119297	Male infertility	TRUE	reported	textfile	0.0198088	6.46754e-06	9769	genus.Oscillospira.id.2064	TRUE	reported	2	TRUE
rs72866977	A	C	A	C	-0.130569	0.0782009		0.0782549	FALSE	FALSE	FALSE	6	56295685	0.299937	0.0754421	120568	1271	119297	Male infertility	TRUE	reported	textfile	0.0281674	5.62701e-06	9098	genus.Oscillospira.id.2064	TRUE	reported	2	TRUE
rs751183	T	C	T	C	-0.0774322	0.0433843		0.181617	FALSE	FALSE	FALSE	1	76337408	0.409154	0.0525627	120568	1271	119297	Male infertility	TRUE	reported	textfile	0.0172216	6.85127e-06	9841	genus.Oscillospira.id.2064	TRUE	reported	2	TRUE
rs8076323	A	G	A	G	0.0715392	-0.0599892		0.324855	FALSE	FALSE	FALSE	17	14978543	0.162212	0.0429208	120568	1271	119297	Male infertility	TRUE	reported	textfile	0.0156539	5.61316e-06	10193	genus.Oscillospira.id.2064	TRUE	reported	2	TRUE
rs10464997	G	A	G	A	0.137691	-0.0239535		0.184339	FALSE	FALSE	FALSE	8	21045182	0.644534	0.0519185	120568	1271	119297	Male infertility	TRUE	reported	textfile	0.0294804	3.29754e-06	4650	genus.Oxalobacter.id.2978	TRUE	reported	2	TRUE
rs11108500	A	G	A	G	-0.199099	0.100244		0.0865323	FALSE	FALSE	FALSE	12	96425426	0.169049	0.0728904	120568	1271	119297	Male infertility	TRUE	reported	textfile	0.0427327	3.74279e-06	4303	genus.Oxalobacter.id.2978	TRUE	reported	2	TRUE
rs111966731	T	C	T	C	0.213114	0.0861951		0.0856162	FALSE	FALSE	FALSE	15	93398708	0.231135	0.0719827	120568	1271	119297	Male infertility	TRUE	reported	textfile	0.047162	7.29863e-06	3931	genus.Oxalobacter.id.2978	TRUE	reported	2	TRUE
rs12002250	A	C	A	C	0.217122	0.0519671		0.0424984	FALSE	FALSE	FALSE	9	19682560	0.600459	0.099223	120568	1271	119297	Male infertility	TRUE	reported	textfile	0.0466317	1.41504e-06	4297	genus.Oxalobacter.id.2978	TRUE	reported	2	TRUE
rs1569853	T	C	T	C	-0.138078	-0.0506686		0.120636	FALSE	FALSE	FALSE	6	38582525	0.408273	0.0612727	120568	1271	119297	Male infertility	TRUE	reported	textfile	0.0296981	3.64501e-06	4492	genus.Oxalobacter.id.2978	TRUE	reported	2	TRUE
rs36057338	G	T	G	T	0.207847	-0.00502555		0.0329614	FALSE	FALSE	FALSE	4	189014160	0.964892	0.114178	120568	1271	119297	Male infertility	TRUE	reported	textfile	0.0421439	8.79803e-07	4244	genus.Oxalobacter.id.2978	TRUE	reported	2	TRUE
rs3862635	C	T	C	T	-0.172142	0.00194273		0.0898873	FALSE	FALSE	FALSE	11	126712683	0.977986	0.0704037	120568	1271	119297	Male infertility	TRUE	reported	textfile	0.0394026	9.18685e-06	4469	genus.Oxalobacter.id.2978	TRUE	reported	2	TRUE
rs4428215	G	A	G	A	0.130293	-0.0115105		0.253776	FALSE	FALSE	FALSE	3	172229645	0.801795	0.0458543	120568	1271	119297	Male infertility	TRUE	reported	textfile	0.0242237	7.51071e-08	4655	genus.Oxalobacter.id.2978	TRUE	reported	2	TRUE
rs6000536	C	T	C	T	-0.130992	-0.0999806		0.168043	FALSE	FALSE	FALSE	22	37025428	0.0647918	0.0541404	120568	1271	119297	Male infertility	TRUE	reported	textfile	0.0253804	2.06054e-07	4654	genus.Oxalobacter.id.2978	TRUE	reported	2	TRUE
rs6993398	G	A	G	A	0.127217	0.0297285		0.183665	FALSE	FALSE	FALSE	8	114548460	0.569538	0.0522716	120568	1271	119297	Male infertility	TRUE	reported	textfile	0.0278855	7.12773e-06	4656	genus.Oxalobacter.id.2978	TRUE	reported	2	TRUE
rs736744	C	T	C	T	0.117882	0.0490217		0.431787	FALSE	FALSE	FALSE	9	84899492	0.226312	0.0405168	120568	1271	119297	Male infertility	TRUE	reported	textfile	0.0211262	2.57471e-08	4655	genus.Oxalobacter.id.2978	TRUE	reported	2	TRUE
rs115602804	G	A	G	A	0.10308	-0.0391824		0.106442	FALSE	FALSE	FALSE	3	191854576	0.544243	0.0646138	120568	1271	119297	Male infertility	TRUE	reported	textfile	0.0222736	1.93059e-06	16394	genus.Parabacteroides.id.954	TRUE	reported	2	TRUE
rs4236095	G	A	G	A	0.0761961	0.111432		0.103555	FALSE	FALSE	FALSE	6	47400951	0.0906275	0.0658544	120568	1271	119297	Male infertility	TRUE	reported	textfile	0.0157042	1.93145e-06	16383	genus.Parabacteroides.id.954	TRUE	reported	2	TRUE
rs60884758	C	T	C	T	-0.0702667	0.0726967		0.17773	FALSE	FALSE	FALSE	9	2217340	0.162311	0.0520251	120568	1271	119297	Male infertility	TRUE	reported	textfile	0.0142249	5.70689e-07	17293	genus.Parabacteroides.id.954	TRUE	reported	2	TRUE
rs6657302	T	C	T	C	-0.10452	0.171524		0.0625054	FALSE	FALSE	FALSE	1	85119926	0.0356681	0.0816511	120568	1271	119297	Male infertility	TRUE	reported	textfile	0.0225521	9.75699e-06	16552	genus.Parabacteroides.id.954	TRUE	reported	2	TRUE
rs7298818	C	T	C	T	0.0888832	0.0407747		0.100688	FALSE	FALSE	FALSE	12	56003169	0.542567	0.0669606	120568	1271	119297	Male infertility	TRUE	reported	textfile	0.0200902	8.53629e-06	16510	genus.Parabacteroides.id.954	TRUE	reported	2	TRUE
rs10842464	T	C	T	C	-0.0758215	0.0106755		0.301408	FALSE	FALSE	FALSE	12	25096809	0.80915	0.0442006	120568	1271	119297	Male infertility	TRUE	reported	textfile	0.0172568	6.59715e-06	7178	genus.Paraprevotella.id.962	TRUE	reported	2	TRUE
rs140997932	T	C	T	C	-0.162376	-0.0842261		0.0563543	FALSE	FALSE	FALSE	3	149581005	0.333255	0.0870484	120568	1271	119297	Male infertility	TRUE	reported	textfile	0.0354178	2.11119e-06	6187	genus.Paraprevotella.id.962	TRUE	reported	2	TRUE
rs145020347	A	G	A	G	-0.12465	0.016707		0.146879	FALSE	FALSE	FALSE	11	114655957	0.771957	0.0576468	120568	1271	119297	Male infertility	TRUE	reported	textfile	0.0262323	4.03009e-06	6859	genus.Paraprevotella.id.962	TRUE	reported	2	TRUE
rs17109926	A	G	A	G	-0.0988335	-0.0141911		0.271843	FALSE	FALSE	FALSE	12	71584948	0.752924	0.0450817	120568	1271	119297	Male infertility	TRUE	reported	textfile	0.0216172	6.75279e-06	7179	genus.Paraprevotella.id.962	TRUE	reported	2	TRUE
rs17785622	A	G	A	G	0.248065	-0.00761845		0.0381678	FALSE	FALSE	FALSE	6	82749597	0.942446	0.105524	120568	1271	119297	Male infertility	TRUE	reported	textfile	0.0524304	1.92659e-06	3288	genus.Paraprevotella.id.962	TRUE	reported	2	TRUE
rs2081023	A	G	A	G	-0.122561	0.047181		0.142538	FALSE	FALSE	FALSE	5	175179258	0.409801	0.0572415	120568	1271	119297	Male infertility	TRUE	reported	textfile	0.0236507	2.638e-07	7178	genus.Paraprevotella.id.962	TRUE	reported	2	TRUE
rs3008582	T	C	T	C	0.10572	-0.00412033		0.195342	FALSE	FALSE	FALSE	1	196002043	0.935079	0.0505832	120568	1271	119297	Male infertility	TRUE	reported	textfile	0.0227246	4.35989e-06	7175	genus.Paraprevotella.id.962	TRUE	reported	2	TRUE
rs3801748	G	A	G	A	0.0779721	0.0192014		0.361527	FALSE	FALSE	FALSE	7	82130192	0.646589	0.0418782	120568	1271	119297	Male infertility	TRUE	reported	textfile	0.0171691	5.20177e-06	7179	genus.Paraprevotella.id.962	TRUE	reported	2	TRUE
rs4756632	G	T	G	T	-0.138905	-0.0896694		0.129649	FALSE	FALSE	FALSE	11	41058153	0.131947	0.059523	120568	1271	119297	Male infertility	TRUE	reported	textfile	0.0289897	3.81747e-06	7179	genus.Paraprevotella.id.962	TRUE	reported	2	TRUE
rs4767113	C	T	C	T	0.0882466	-0.0501737		0.326846	FALSE	FALSE	FALSE	12	113694173	0.241692	0.0428554	120568	1271	119297	Male infertility	TRUE	reported	textfile	0.018382	2.14357e-06	6900	genus.Paraprevotella.id.962	TRUE	reported	2	TRUE
rs7240324	T	G	T	G	-0.10229	-0.0507144		0.249268	FALSE	FALSE	FALSE	18	71956568	0.276825	0.0466348	120568	1271	119297	Male infertility	TRUE	reported	textfile	0.0226948	5.95902e-06	6900	genus.Paraprevotella.id.962	TRUE	reported	2	TRUE
rs9602779	A	C	A	C	-0.106692	0.013069		0.243185	FALSE	FALSE	FALSE	13	85588285	0.781964	0.0472212	120568	1271	119297	Male infertility	TRUE	reported	textfile	0.0220263	6.92746e-07	7177	genus.Paraprevotella.id.962	TRUE	reported	2	TRUE
rs9900242	A	G	A	G	-0.0852967	-0.0549743		0.344179	FALSE	FALSE	FALSE	17	71139490	0.194979	0.0424188	120568	1271	119297	Male infertility	TRUE	reported	textfile	0.0175212	1.14068e-06	6900	genus.Paraprevotella.id.962	TRUE	reported	2	TRUE
rs10899911	A	G	A	G	-0.0717102	0.0331236		0.234892	FALSE	FALSE	FALSE	10	43798391	0.489053	0.0478793	120568	1271	119297	Male infertility	TRUE	reported	textfile	0.0148151	1.15272e-06	11386	genus.Parasutterella.id.2892	TRUE	reported	2	TRUE
rs11715853	G	A	G	A	-0.0662952	0.0277059		0.29358	FALSE	FALSE	FALSE	3	30122198	0.531793	0.0443103	120568	1271	119297	Male infertility	TRUE	reported	textfile	0.0146114	6.22913e-06	11386	genus.Parasutterella.id.2892	TRUE	reported	2	TRUE
rs2090816	A	C	A	C	0.0840967	0.117845		0.184978	FALSE	FALSE	FALSE	6	137294455	0.0263184	0.0530479	120568	1271	119297	Male infertility	TRUE	reported	textfile	0.0177315	2.89715e-06	11385	genus.Parasutterella.id.2892	TRUE	reported	2	TRUE
rs35055552	T	C	T	C	0.109554	0.050174		0.140156	FALSE	FALSE	FALSE	8	113791795	0.387102	0.0580123	120568	1271	119297	Male infertility	TRUE	reported	textfile	0.0235433	3.34853e-06	9970	genus.Parasutterella.id.2892	TRUE	reported	2	TRUE
rs55877868	A	C	A	C	-0.104458	-0.0885854		0.0994716	FALSE	FALSE	FALSE	17	14789550	0.185121	0.0668492	120568	1271	119297	Male infertility	TRUE	reported	textfile	0.0228089	2.87068e-06	10588	genus.Parasutterella.id.2892	TRUE	reported	2	TRUE
rs62273907	A	G	A	G	0.229468	-0.13957		0.0672352	FALSE	FALSE	FALSE	3	156832626	0.0771596	0.0789688	120568	1271	119297	Male infertility	TRUE	reported	textfile	0.0502262	5.88384e-06	3691	genus.Parasutterella.id.2892	TRUE	reported	2	TRUE
rs6809952	G	A	G	A	-0.0684957	-0.0573805		0.276934	FALSE	FALSE	FALSE	3	194178920	0.210436	0.0458176	120568	1271	119297	Male infertility	TRUE	reported	textfile	0.0150892	8.13349e-06	11077	genus.Parasutterella.id.2892	TRUE	reported	2	TRUE
rs6828768	C	T	C	T	0.0636852	0.0309982		0.468538	FALSE	FALSE	FALSE	4	64691207	0.442957	0.0404039	120568	1271	119297	Male infertility	TRUE	reported	textfile	0.0132645	1.78328e-06	11386	genus.Parasutterella.id.2892	TRUE	reported	2	TRUE
rs7303158	C	T	C	T	0.0646859	0.0343533		0.45108	FALSE	FALSE	FALSE	12	5166374	0.395642	0.0404427	120568	1271	119297	Male infertility	TRUE	reported	textfile	0.0134256	1.32776e-06	11386	genus.Parasutterella.id.2892	TRUE	reported	2	TRUE
rs7311004	T	C	T	C	-0.0617522	0.0146638		0.443406	FALSE	FALSE	FALSE	12	52866926	0.717188	0.0404832	120568	1271	119297	Male infertility	TRUE	reported	textfile	0.0136438	5.92054e-06	11384	genus.Parasutterella.id.2892	TRUE	reported	2	TRUE
rs7572229	G	A	G	A	0.066273	0.0419316		0.525936	FALSE	FALSE	FALSE	2	72008314	0.299914	0.0404504	120568	1271	119297	Male infertility	TRUE	reported	textfile	0.0132736	6.31698e-07	11383	genus.Parasutterella.id.2892	TRUE	reported	2	TRUE
rs78383039	T	C	T	C	-0.146315	0.0334554		0.0403979	FALSE	FALSE	FALSE	2	178089981	0.744084	0.102482	120568	1271	119297	Male infertility	TRUE	reported	textfile	0.0297119	1.57438e-06	9174	genus.Parasutterella.id.2892	TRUE	reported	2	TRUE
rs8039785	T	G	T	G	0.0618345	0.0141209		0.509479	FALSE	FALSE	FALSE	15	67023969	0.725427	0.0402059	120568	1271	119297	Male infertility	TRUE	reported	textfile	0.0133	3.62095e-06	11383	genus.Parasutterella.id.2892	TRUE	reported	2	TRUE
rs823424	G	A	G	A	-0.0713448	2.78426e-05		0.253371	FALSE	FALSE	FALSE	8	16817017	0.99952	0.0462757	120568	1271	119297	Male infertility	TRUE	reported	textfile	0.0156958	4.95295e-06	11386	genus.Parasutterella.id.2892	TRUE	reported	2	TRUE
rs10031059	T	C	T	C	-0.121167	0.00316705		0.2354	FALSE	FALSE	FALSE	4	35356972	0.94695	0.0475976	120568	1271	119297	Male infertility	TRUE	reported	textfile	0.0225844	1.23637e-07	5526	genus.Peptococcus.id.2037	TRUE	reported	2	TRUE
rs11001941	G	A	G	A	-0.195611	-0.0242574		0.0867455	FALSE	FALSE	FALSE	10	76956272	0.733245	0.0711755	120568	1271	119297	Male infertility	TRUE	reported	textfile	0.0392217	1.32858e-06	5607	genus.Peptococcus.id.2037	TRUE	reported	2	TRUE
rs12069354	C	T	C	T	0.16763	0.0409486		0.0632673	FALSE	FALSE	FALSE	1	216050440	0.625822	0.0839773	120568	1271	119297	Male infertility	TRUE	reported	textfile	0.03795	9.28339e-06	5352	genus.Peptococcus.id.2037	TRUE	reported	2	TRUE
rs2054133	G	A	G	A	0.0895433	0.035713		0.363971	FALSE	FALSE	FALSE	2	33466742	0.39874	0.0423203	120568	1271	119297	Male infertility	TRUE	reported	textfile	0.0188332	2.14166e-06	5657	genus.Peptococcus.id.2037	TRUE	reported	2	TRUE
rs36121075	A	G	A	G	-0.14067	0.0479742		0.167393	FALSE	FALSE	FALSE	20	44489376	0.375311	0.0541122	120568	1271	119297	Male infertility	TRUE	reported	textfile	0.030628	6.9872e-06	5301	genus.Peptococcus.id.2037	TRUE	reported	2	TRUE
rs413827	G	A	G	A	0.110229	0.016982		0.239595	FALSE	FALSE	FALSE	14	57518394	0.71921	0.047236	120568	1271	119297	Male infertility	TRUE	reported	textfile	0.0237523	3.30085e-06	5482	genus.Peptococcus.id.2037	TRUE	reported	2	TRUE
rs5770862	T	C	T	C	0.162018	-0.01659		0.0925932	FALSE	FALSE	FALSE	22	50534684	0.810314	0.0691187	120568	1271	119297	Male infertility	TRUE	reported	textfile	0.0356813	3.21957e-06	5431	genus.Peptococcus.id.2037	TRUE	reported	2	TRUE
rs6918730	G	A	G	A	0.135311	-0.0608982		0.060387	FALSE	FALSE	FALSE	6	98572413	0.471963	0.0846645	120568	1271	119297	Male infertility	TRUE	reported	textfile	0.0289742	1.14732e-06	5656	genus.Peptococcus.id.2037	TRUE	reported	2	TRUE
rs7033353	T	G	T	G	0.090152	0.109931		0.523681	FALSE	FALSE	FALSE	9	101833566	0.00621312	0.0401748	120568	1271	119297	Male infertility	TRUE	reported	textfile	0.018995	2.21957e-06	5657	genus.Peptococcus.id.2037	TRUE	reported	2	TRUE
rs72850165	T	C	T	C	-0.134304	-0.0564733		0.0776297	FALSE	FALSE	FALSE	11	968356	0.459199	0.0762982	120568	1271	119297	Male infertility	TRUE	reported	textfile	0.0300423	5.74152e-06	5627	genus.Peptococcus.id.2037	TRUE	reported	2	TRUE
rs74592222	G	A	G	A	0.137957	-0.0269547		0.116278	FALSE	FALSE	FALSE	1	75506015	0.667915	0.0628298	120568	1271	119297	Male infertility	TRUE	reported	textfile	0.0302965	8.55342e-06	5329	genus.Peptococcus.id.2037	TRUE	reported	2	TRUE
rs77681628	C	T	C	T	0.200307	0.0644063		0.0802595	FALSE	FALSE	FALSE	13	90530302	0.384959	0.0741328	120568	1271	119297	Male infertility	TRUE	reported	textfile	0.0387328	2.68836e-07	4842	genus.Peptococcus.id.2037	TRUE	reported	2	TRUE
rs12618201	A	G	A	G	0.0641657	-0.0246472		0.441364	FALSE	FALSE	FALSE	2	173571805	0.543633	0.040583	120568	1271	119297	Male infertility	TRUE	reported	textfile	0.0138202	3.37696e-06	11113	genus.Phascolarctobacterium.id.2168	TRUE	reported	2	TRUE
rs1264476	T	G	T	G	0.0767335	-0.0867409		0.187917	FALSE	FALSE	FALSE	8	101422048	0.0922465	0.0515191	120568	1271	119297	Male infertility	TRUE	reported	textfile	0.0166041	4.29567e-06	11104	genus.Phascolarctobacterium.id.2168	TRUE	reported	2	TRUE
rs28525131	G	A	G	A	-0.118657	0.123933		0.0477668	FALSE	FALSE	FALSE	14	20889996	0.191819	0.0949522	120568	1271	119297	Male infertility	TRUE	reported	textfile	0.0269048	8.22677e-06	10457	genus.Phascolarctobacterium.id.2168	TRUE	reported	2	TRUE
rs56069061	G	A	G	A	-0.111306	-0.10333		0.0686726	FALSE	FALSE	FALSE	3	168621629	0.20486	0.0815019	120568	1271	119297	Male infertility	TRUE	reported	textfile	0.0230694	1.87174e-06	11007	genus.Phascolarctobacterium.id.2168	TRUE	reported	2	TRUE
rs56157888	A	C	A	C	0.0954864	0.0406989		0.220535	FALSE	FALSE	FALSE	4	182331683	0.401154	0.0484763	120568	1271	119297	Male infertility	TRUE	reported	textfile	0.0193976	1.08506e-06	10031	genus.Phascolarctobacterium.id.2168	TRUE	reported	2	TRUE
rs74540770	G	A	G	A	-0.121014	0.0329279		0.0796598	FALSE	FALSE	FALSE	3	186835600	0.660271	0.0749146	120568	1271	119297	Male infertility	TRUE	reported	textfile	0.0258621	3.60275e-06	9403	genus.Phascolarctobacterium.id.2168	TRUE	reported	2	TRUE
rs75882962	T	C	T	C	0.0968661	0.080421		0.12503	FALSE	FALSE	FALSE	12	52704958	0.188906	0.0612114	120568	1271	119297	Male infertility	TRUE	reported	textfile	0.0190575	3.18987e-07	10710	genus.Phascolarctobacterium.id.2168	TRUE	reported	2	TRUE
rs7982713	G	A	G	A	0.0726922	-0.0303925		0.284443	FALSE	FALSE	FALSE	13	70802190	0.499509	0.0450084	120568	1271	119297	Male infertility	TRUE	reported	textfile	0.0163201	9.72164e-06	10710	genus.Phascolarctobacterium.id.2168	TRUE	reported	2	TRUE
rs118038478	A	G	A	G	0.205676	0.0106235		0.0707627	FALSE	FALSE	FALSE	16	47203698	0.893655	0.0794693	120568	1271	119297	Male infertility	TRUE	reported	textfile	0.0468917	7.85422e-06	3295	genus.Prevotella7.id.11182	TRUE	reported	2	TRUE
rs12124567	A	G	A	G	-0.121281	0.0622226		0.201154	FALSE	FALSE	FALSE	1	3427238	0.219012	0.050622	120568	1271	119297	Male infertility	TRUE	reported	textfile	0.0275017	9.48982e-06	3283	genus.Prevotella7.id.11182	TRUE	reported	2	TRUE
rs12195431	T	C	T	C	0.196528	0.0505742		0.0972083	FALSE	FALSE	FALSE	6	90309935	0.456769	0.0679598	120568	1271	119297	Male infertility	TRUE	reported	textfile	0.0442322	8.72818e-06	3489	genus.Prevotella7.id.11182	TRUE	reported	2	TRUE
rs2240542	C	T	C	T	0.12085	0.0541464		0.26408	FALSE	FALSE	FALSE	2	241126899	0.23839	0.0459249	120568	1271	119297	Male infertility	TRUE	reported	textfile	0.0261776	4.84146e-06	3489	genus.Prevotella7.id.11182	TRUE	reported	2	TRUE
rs2918132	C	T	C	T	-0.114648	0.0797571		0.373923	FALSE	FALSE	FALSE	10	131202057	0.0555277	0.0416545	120568	1271	119297	Male infertility	TRUE	reported	textfile	0.0254916	6.42409e-06	3318	genus.Prevotella7.id.11182	TRUE	reported	2	TRUE
rs430270	A	C	A	C	0.139155	0.0337969		0.191257	FALSE	FALSE	FALSE	3	60488646	0.512837	0.0516435	120568	1271	119297	Male infertility	TRUE	reported	textfile	0.0297055	2.86846e-06	3318	genus.Prevotella7.id.11182	TRUE	reported	2	TRUE
rs57404562	C	A	C	A	0.155486	-0.0461973		0.130534	FALSE	FALSE	FALSE	2	11961636	0.446877	0.0607354	120568	1271	119297	Male infertility	TRUE	reported	textfile	0.0316057	6.21576e-07	3487	genus.Prevotella7.id.11182	TRUE	reported	2	TRUE
rs79263163	A	C	A	C	-0.143982	-0.103141		0.201482	FALSE	FALSE	FALSE	11	39800223	0.0403962	0.0503205	120568	1271	119297	Male infertility	TRUE	reported	textfile	0.031501	7.51048e-06	3489	genus.Prevotella7.id.11182	TRUE	reported	2	TRUE
rs9426434	T	C	T	C	-0.123657	0.0300843		0.350404	FALSE	FALSE	FALSE	1	29409704	0.477635	0.0423656	120568	1271	119297	Male infertility	TRUE	reported	textfile	0.0278514	9.71711e-06	3318	genus.Prevotella7.id.11182	TRUE	reported	2	TRUE
rs9608249	A	G	A	G	-0.158213	-0.0608294		0.113889	FALSE	FALSE	FALSE	22	24217984	0.344223	0.0643116	120568	1271	119297	Male infertility	TRUE	reported	textfile	0.0336317	2.06687e-06	3482	genus.Prevotella7.id.11182	TRUE	reported	2	TRUE
rs9959718	G	A	G	A	0.133012	-0.010823		0.202797	FALSE	FALSE	FALSE	18	73775429	0.83012	0.0504454	120568	1271	119297	Male infertility	TRUE	reported	textfile	0.0275361	1.90058e-06	3489	genus.Prevotella7.id.11182	TRUE	reported	2	TRUE
rs111509883	T	C	T	C	0.171131	0.109405		0.109554	FALSE	FALSE	FALSE	19	639161	0.0898959	0.0645095	120568	1271	119297	Male infertility	TRUE	reported	textfile	0.0347624	1.24389e-06	6960	genus.Prevotella9.id.11183	TRUE	reported	2	TRUE
rs11685699	C	T	C	T	-0.141357	-0.0891978		0.077901	FALSE	FALSE	FALSE	2	11092559	0.226777	0.0737963	120568	1271	119297	Male infertility	TRUE	reported	textfile	0.0295665	2.02552e-06	8342	genus.Prevotella9.id.11183	TRUE	reported	2	TRUE
rs117271932	A	G	A	G	0.208089	-0.171628		0.0559257	FALSE	FALSE	FALSE	22	43840580	0.0502181	0.0876499	120568	1271	119297	Male infertility	TRUE	reported	textfile	0.0440393	2.81722e-06	4878	genus.Prevotella9.id.11183	TRUE	reported	2	TRUE
rs12648235	T	C	T	C	0.0785902	-0.0150545		0.234959	FALSE	FALSE	FALSE	4	160194592	0.752106	0.0476614	120568	1271	119297	Male infertility	TRUE	reported	textfile	0.0177676	7.39079e-06	10271	genus.Prevotella9.id.11183	TRUE	reported	2	TRUE
rs1304512	G	A	G	A	0.0761593	0.0327609		0.27088	FALSE	FALSE	FALSE	5	64440198	0.470836	0.0454306	120568	1271	119297	Male infertility	TRUE	reported	textfile	0.0165885	5.29082e-06	9790	genus.Prevotella9.id.11183	TRUE	reported	2	TRUE
rs2104588	T	C	T	C	0.105558	0.0309862		0.055889	FALSE	FALSE	FALSE	10	12455582	0.727428	0.0889008	120568	1271	119297	Male infertility	TRUE	reported	textfile	0.023773	8.12987e-06	9268	genus.Prevotella9.id.11183	TRUE	reported	2	TRUE
rs2495052	A	G	A	G	0.0838978	0.0391447		0.147062	FALSE	FALSE	FALSE	1	13834756	0.487942	0.0564381	120568	1271	119297	Male infertility	TRUE	reported	textfile	0.0188523	8.97142e-06	9790	genus.Prevotella9.id.11183	TRUE	reported	2	TRUE
rs2683313	A	G	A	G	-0.0724576	-0.048816		0.315998	FALSE	FALSE	FALSE	8	19258094	0.261917	0.043513	120568	1271	119297	Male infertility	TRUE	reported	textfile	0.0151603	1.68895e-06	10260	genus.Prevotella9.id.11183	TRUE	reported	2	TRUE
rs4968431	G	T	G	T	0.0640113	0.0427302		0.365953	FALSE	FALSE	FALSE	17	61344417	0.308302	0.0419421	120568	1271	119297	Male infertility	TRUE	reported	textfile	0.0144162	8.58441e-06	10271	genus.Prevotella9.id.11183	TRUE	reported	2	TRUE
rs7237249	C	T	C	T	-0.0823764	-0.0382122		0.189897	FALSE	FALSE	FALSE	18	74325267	0.457471	0.0514285	120568	1271	119297	Male infertility	TRUE	reported	textfile	0.0182126	8.93303e-06	10271	genus.Prevotella9.id.11183	TRUE	reported	2	TRUE
rs72815774	T	C	T	C	-0.176186	0.177471		0.0620772	FALSE	FALSE	FALSE	2	91766476	0.0387802	0.0858797	120568	1271	119297	Male infertility	TRUE	reported	textfile	0.0393068	8.78291e-06	5728	genus.Prevotella9.id.11183	TRUE	reported	2	TRUE
rs746764	T	C	T	C	-0.0915772	-0.0450613		0.213762	FALSE	FALSE	FALSE	20	21490075	0.360361	0.0492647	120568	1271	119297	Male infertility	TRUE	reported	textfile	0.0193245	2.03999e-06	9385	genus.Prevotella9.id.11183	TRUE	reported	2	TRUE
rs7976209	T	C	T	C	-0.0870786	0.0279145		0.154644	FALSE	FALSE	FALSE	12	1685304	0.614605	0.0554398	120568	1271	119297	Male infertility	TRUE	reported	textfile	0.0197951	7.28343e-06	10263	genus.Prevotella9.id.11183	TRUE	reported	2	TRUE
rs9428102	A	G	A	G	-0.0778845	-0.0297605		0.217978	FALSE	FALSE	FALSE	1	118310194	0.540183	0.0485857	120568	1271	119297	Male infertility	TRUE	reported	textfile	0.0176068	4.61734e-06	10264	genus.Prevotella9.id.11183	TRUE	reported	2	TRUE
rs9613013	G	A	G	A	0.0917591	-0.0820629		0.123443	FALSE	FALSE	FALSE	22	25756771	0.182746	0.0615928	120568	1271	119297	Male infertility	TRUE	reported	textfile	0.0202697	6.10415e-06	9790	genus.Prevotella9.id.11183	TRUE	reported	2	TRUE
rs12501673	A	G	A	G	0.116395	-0.075418		0.274846	FALSE	FALSE	FALSE	4	162909364	0.0969594	0.0454385	120568	1271	119297	Male infertility	TRUE	reported	textfile	0.0262253	6.28983e-06	3334	genus.RikenellaceaeRC9gutgroup.id.11191	TRUE	reported	2	TRUE
rs17032291	T	C	T	C	-0.169579	-0.0909569		0.126948	FALSE	FALSE	FALSE	4	154944519	0.135126	0.0608738	120568	1271	119297	Male infertility	TRUE	reported	textfile	0.0368251	6.61004e-06	3206	genus.RikenellaceaeRC9gutgroup.id.11191	TRUE	reported	2	TRUE
rs17582787	A	G	A	G	-0.157739	0.0931953		0.166052	FALSE	FALSE	FALSE	4	148641486	0.0856209	0.0542159	120568	1271	119297	Male infertility	TRUE	reported	textfile	0.0339924	3.55377e-06	3320	genus.RikenellaceaeRC9gutgroup.id.11191	TRUE	reported	2	TRUE
rs2074881	T	C	T	C	-0.142236	-0.0159093		0.131065	FALSE	FALSE	FALSE	19	1970022	0.788553	0.059321	120568	1271	119297	Male infertility	TRUE	reported	textfile	0.032391	9.44772e-06	3315	genus.RikenellaceaeRC9gutgroup.id.11191	TRUE	reported	2	TRUE
rs2900503	G	T	G	T	-0.172329	-0.0606125		0.163308	FALSE	FALSE	FALSE	9	109895263	0.268434	0.0547698	120568	1271	119297	Male infertility	TRUE	reported	textfile	0.0326671	1.55282e-07	3320	genus.RikenellaceaeRC9gutgroup.id.11191	TRUE	reported	2	TRUE
rs2998141	T	C	T	C	-0.136346	-0.00830699		0.235831	FALSE	FALSE	FALSE	10	133196694	0.860968	0.0474299	120568	1271	119297	Male infertility	TRUE	reported	textfile	0.0293073	4.42373e-06	3330	genus.RikenellaceaeRC9gutgroup.id.11191	TRUE	reported	2	TRUE
rs4270579	G	A	G	A	-0.118021	0.0243665		0.325695	FALSE	FALSE	FALSE	4	83777035	0.569257	0.0428122	120568	1271	119297	Male infertility	TRUE	reported	textfile	0.0271041	5.45647e-06	3331	genus.RikenellaceaeRC9gutgroup.id.11191	TRUE	reported	2	TRUE
rs4717843	G	T	G	T	-0.119376	0.0252804		0.471452	FALSE	FALSE	FALSE	7	73920657	0.530611	0.0403149	120568	1271	119297	Male infertility	TRUE	reported	textfile	0.0260548	4.7173e-06	3220	genus.RikenellaceaeRC9gutgroup.id.11191	TRUE	reported	2	TRUE
rs7712231	A	G	A	G	0.156284	0.0162558		0.133306	FALSE	FALSE	FALSE	5	31406178	0.781541	0.0586194	120568	1271	119297	Male infertility	TRUE	reported	textfile	0.0350462	7.97036e-06	3334	genus.RikenellaceaeRC9gutgroup.id.11191	TRUE	reported	2	TRUE
rs80309088	G	A	G	A	0.17405	0.0396788		0.120275	FALSE	FALSE	FALSE	6	165255243	0.523152	0.0621443	120568	1271	119297	Male infertility	TRUE	reported	textfile	0.0383423	4.55642e-06	3170	genus.RikenellaceaeRC9gutgroup.id.11191	TRUE	reported	2	TRUE
rs9887954	G	A	G	A	-0.114849	-0.0287012		0.409276	FALSE	FALSE	FALSE	1	164831636	0.485612	0.0411602	120568	1271	119297	Male infertility	TRUE	reported	textfile	0.0249013	4.80801e-06	3330	genus.RikenellaceaeRC9gutgroup.id.11191	TRUE	reported	2	TRUE
rs10279978	A	G	A	G	-0.0622202	-0.0283829		0.309962	FALSE	FALSE	FALSE	7	5279756	0.513255	0.0434136	120568	1271	119297	Male infertility	TRUE	reported	textfile	0.0127675	1.17009e-06	14143	genus.Romboutsia.id.11347	TRUE	reported	2	TRUE
rs11221428	T	C	T	C	-0.0726779	0.044147		0.227233	FALSE	FALSE	FALSE	11	99794319	0.360735	0.0483027	120568	1271	119297	Male infertility	TRUE	reported	textfile	0.0158263	6.48646e-06	14187	genus.Romboutsia.id.11347	TRUE	reported	2	TRUE
rs16843578	C	T	C	T	-0.0875276	0.176737		0.0522473	FALSE	FALSE	FALSE	1	171934745	0.0526769	0.0912161	120568	1271	119297	Male infertility	TRUE	reported	textfile	0.0196779	5.08123e-06	14186	genus.Romboutsia.id.11347	TRUE	reported	2	TRUE
rs28603357	T	C	T	C	-0.214911	0.374266		0.0197794	FALSE	FALSE	FALSE	7	106766378	0.0100293	0.145356	120568	1271	119297	Male infertility	TRUE	reported	textfile	0.0474739	8.52235e-06	3693	genus.Romboutsia.id.11347	TRUE	reported	2	TRUE
rs34302036	A	G	A	G	0.0550261	-0.0715255		0.422542	FALSE	FALSE	FALSE	7	78507408	0.0792939	0.0407601	120568	1271	119297	Male infertility	TRUE	reported	textfile	0.0120835	5.87667e-06	14185	genus.Romboutsia.id.11347	TRUE	reported	2	TRUE
rs61841503	G	A	G	A	0.092888	0.03354		0.129546	FALSE	FALSE	FALSE	10	16977560	0.576446	0.0600449	120568	1271	119297	Male infertility	TRUE	reported	textfile	0.0171454	3.99597e-08	13568	genus.Romboutsia.id.11347	TRUE	reported	2	TRUE
rs62504452	A	G	A	G	-0.0710048	-0.0794036		0.13819	FALSE	FALSE	FALSE	7	146063205	0.171817	0.058112	120568	1271	119297	Male infertility	TRUE	reported	textfile	0.0156654	4.65831e-06	14178	genus.Romboutsia.id.11347	TRUE	reported	2	TRUE
rs7109293	A	G	A	G	0.0919112	-0.0651776		0.115958	FALSE	FALSE	FALSE	11	133964762	0.301775	0.0631177	120568	1271	119297	Male infertility	TRUE	reported	textfile	0.0205738	6.98354e-06	14141	genus.Romboutsia.id.11347	TRUE	reported	2	TRUE
rs75200530	T	G	T	G	-0.190644	0.141654		0.0303933	FALSE	FALSE	FALSE	8	5230532	0.239125	0.120333	120568	1271	119297	Male infertility	TRUE	reported	textfile	0.0421065	5.06555e-06	5246	genus.Romboutsia.id.11347	TRUE	reported	2	TRUE
rs75987356	G	A	G	A	-0.129578	0.0532761		0.0783701	FALSE	FALSE	FALSE	2	15926583	0.485366	0.0763597	120568	1271	119297	Male infertility	TRUE	reported	textfile	0.0280454	6.70799e-06	10466	genus.Romboutsia.id.11347	TRUE	reported	2	TRUE
rs77702691	A	G	A	G	-0.094406	-0.0267734		0.0888736	FALSE	FALSE	FALSE	13	88073285	0.709519	0.0718745	120568	1271	119297	Male infertility	TRUE	reported	textfile	0.0208544	7.36973e-06	12487	genus.Romboutsia.id.11347	TRUE	reported	2	TRUE
rs9389266	T	G	T	G	0.0722815	0.0201543		0.174956	FALSE	FALSE	FALSE	6	135090599	0.702933	0.052848	120568	1271	119297	Male infertility	TRUE	reported	textfile	0.0162353	9.38461e-06	14187	genus.Romboutsia.id.11347	TRUE	reported	2	TRUE
rs9567264	C	T	C	T	0.0580018	0.0300331		0.335969	FALSE	FALSE	FALSE	13	32146619	0.482797	0.0427937	120568	1271	119297	Male infertility	TRUE	reported	textfile	0.0127495	5.75689e-06	14180	genus.Romboutsia.id.11347	TRUE	reported	2	TRUE
rs12740451	T	C	T	C	0.0697527	-0.0823448		0.134449	FALSE	FALSE	FALSE	1	94713418	0.162743	0.0589902	120568	1271	119297	Male infertility	TRUE	reported	textfile	0.0153607	7.34264e-06	17837	genus.Roseburia.id.2012	TRUE	reported	2	TRUE
rs147990086	A	G	A	G	-0.0578936	-0.00599474		0.184213	FALSE	FALSE	FALSE	1	145779823	0.909171	0.0525468	120568	1271	119297	Male infertility	TRUE	reported	textfile	0.01324	8.92942e-06	17840	genus.Roseburia.id.2012	TRUE	reported	2	TRUE
rs16910295	T	C	T	C	-0.0980434	0.0334841		0.0552296	FALSE	FALSE	FALSE	11	11988022	0.708213	0.0894684	120568	1271	119297	Male infertility	TRUE	reported	textfile	0.020957	2.91111e-06	16648	genus.Roseburia.id.2012	TRUE	reported	2	TRUE
rs2160994	T	C	T	C	0.0550687	-0.0269983		0.334276	FALSE	FALSE	FALSE	12	50256274	0.525035	0.0424767	120568	1271	119297	Male infertility	TRUE	reported	textfile	0.0112481	9.6985e-07	17444	genus.Roseburia.id.2012	TRUE	reported	2	TRUE
rs2943022	T	C	T	C	0.0493786	-0.0264791		0.581396	FALSE	FALSE	FALSE	5	90303097	0.517047	0.0408689	120568	1271	119297	Male infertility	TRUE	reported	textfile	0.0106763	4.11408e-06	17854	genus.Roseburia.id.2012	TRUE	reported	2	TRUE
rs302266	T	C	T	C	-0.0777312	-0.0429583		0.127022	FALSE	FALSE	FALSE	1	194214520	0.473579	0.0599417	120568	1271	119297	Male infertility	TRUE	reported	textfile	0.0172985	8.12587e-06	17056	genus.Roseburia.id.2012	TRUE	reported	2	TRUE
rs329182	T	C	T	C	0.0690327	-0.0135181		0.160287	FALSE	FALSE	FALSE	5	125740801	0.804919	0.0547324	120568	1271	119297	Male infertility	TRUE	reported	textfile	0.0152884	5.90142e-06	17854	genus.Roseburia.id.2012	TRUE	reported	2	TRUE
rs55858165	A	C	A	C	0.179284	0.120536		0.0379716	FALSE	FALSE	FALSE	15	85969578	0.253658	0.105593	120568	1271	119297	Male infertility	TRUE	reported	textfile	0.0404954	9.98975e-06	5447	genus.Roseburia.id.2012	TRUE	reported	2	TRUE
rs57466170	C	T	C	T	0.0741405	-0.0674093		0.0753147	FALSE	FALSE	FALSE	15	37566864	0.375908	0.0761291	120568	1271	119297	Male infertility	TRUE	reported	textfile	0.0171601	8.30102e-06	17333	genus.Roseburia.id.2012	TRUE	reported	2	TRUE
rs6445851	G	A	G	A	-0.0497336	0.0341462		0.373341	FALSE	FALSE	FALSE	3	57082200	0.411763	0.0416014	120568	1271	119297	Male infertility	TRUE	reported	textfile	0.0108158	3.52721e-06	17851	genus.Roseburia.id.2012	TRUE	reported	2	TRUE
rs6930661	C	T	C	T	-0.0961587	-0.0217308		0.0603627	FALSE	FALSE	FALSE	6	12774379	0.796207	0.0841436	120568	1271	119297	Male infertility	TRUE	reported	textfile	0.0204975	2.47942e-06	16945	genus.Roseburia.id.2012	TRUE	reported	2	TRUE
rs75326254	C	T	C	T	-0.104628	-0.0116204		0.0598725	FALSE	FALSE	FALSE	6	165757348	0.892252	0.0857876	120568	1271	119297	Male infertility	TRUE	reported	textfile	0.0230897	7.50204e-06	15893	genus.Roseburia.id.2012	TRUE	reported	2	TRUE
rs78753150	A	C	A	C	0.0968739	-0.0855438		0.0987903	FALSE	FALSE	FALSE	5	144756092	0.199106	0.0666175	120568	1271	119297	Male infertility	TRUE	reported	textfile	0.0214067	9.98312e-06	16303	genus.Roseburia.id.2012	TRUE	reported	2	TRUE
rs9300744	C	T	C	T	-0.0588452	-0.122786		0.179503	FALSE	FALSE	FALSE	13	102465136	0.0192935	0.0524767	120568	1271	119297	Male infertility	TRUE	reported	textfile	0.0126228	4.75118e-06	17854	genus.Roseburia.id.2012	TRUE	reported	2	TRUE
rs10827477	A	G	A	G	-0.0547387	-0.0235144		0.34861	FALSE	FALSE	FALSE	10	34973660	0.578087	0.0422783	120568	1271	119297	Male infertility	TRUE	reported	textfile	0.0115163	2.19177e-06	17391	genus.Ruminiclostridium5.id.11355	TRUE	reported	2	TRUE
rs113753996	T	C	T	C	0.0820689	-0.0704368		0.181027	FALSE	FALSE	FALSE	5	32477558	0.175383	0.0519787	120568	1271	119297	Male infertility	TRUE	reported	textfile	0.0174463	3.98895e-06	16680	genus.Ruminiclostridium5.id.11355	TRUE	reported	2	TRUE
rs1223978	T	C	T	C	0.0484169	-0.0156451		0.4658	FALSE	FALSE	FALSE	13	108122814	0.699565	0.040541	120568	1271	119297	Male infertility	TRUE	reported	textfile	0.0108254	8.16186e-06	17381	genus.Ruminiclostridium5.id.11355	TRUE	reported	2	TRUE
rs1492620	T	C	T	C	-0.0830505	-0.0667833		0.130675	FALSE	FALSE	FALSE	6	50438207	0.262062	0.0595466	120568	1271	119297	Male infertility	TRUE	reported	textfile	0.0180073	3.52577e-06	17397	genus.Ruminiclostridium5.id.11355	TRUE	reported	2	TRUE
rs2482038	C	A	C	A	0.0518991	-0.0310024		0.401104	FALSE	FALSE	FALSE	10	12793086	0.447967	0.0408566	120568	1271	119297	Male infertility	TRUE	reported	textfile	0.0108777	1.70314e-06	17396	genus.Ruminiclostridium5.id.11355	TRUE	reported	2	TRUE
rs2791343	T	C	T	C	0.051717	0.00225298		0.398256	FALSE	FALSE	FALSE	8	130303784	0.956188	0.0410099	120568	1271	119297	Male infertility	TRUE	reported	textfile	0.0113369	5.53959e-06	17392	genus.Ruminiclostridium5.id.11355	TRUE	reported	2	TRUE
rs2833828	G	A	G	A	0.0489617	0.0256784		0.413071	FALSE	FALSE	FALSE	21	32439578	0.531459	0.0410342	120568	1271	119297	Male infertility	TRUE	reported	textfile	0.0108702	6.81651e-06	17397	genus.Ruminiclostridium5.id.11355	TRUE	reported	2	TRUE
rs4955951	A	G	A	G	-0.0713749	0.0324451		0.117315	FALSE	FALSE	FALSE	3	55209503	0.608363	0.0633185	120568	1271	119297	Male infertility	TRUE	reported	textfile	0.0165826	9.95519e-06	17397	genus.Ruminiclostridium5.id.11355	TRUE	reported	2	TRUE
rs6121460	G	A	G	A	0.0932955	-0.0610412		0.0823164	FALSE	FALSE	FALSE	20	61718449	0.401504	0.0727601	120568	1271	119297	Male infertility	TRUE	reported	textfile	0.0199206	2.64107e-06	17318	genus.Ruminiclostridium5.id.11355	TRUE	reported	2	TRUE
rs79968837	A	G	A	G	-0.0950311	0.0861543		0.0512745	FALSE	FALSE	FALSE	20	42549316	0.356821	0.0934998	120568	1271	119297	Male infertility	TRUE	reported	textfile	0.0193507	1.14623e-06	16602	genus.Ruminiclostridium5.id.11355	TRUE	reported	2	TRUE
rs8053158	A	G	A	G	-0.0740543	0.0495642		0.121484	FALSE	FALSE	FALSE	16	86736303	0.420419	0.0615174	120568	1271	119297	Male infertility	TRUE	reported	textfile	0.0159151	5.89806e-06	17397	genus.Ruminiclostridium5.id.11355	TRUE	reported	2	TRUE
rs10829821	T	C	T	C	-0.097606	-0.0903947		0.0914263	FALSE	FALSE	FALSE	10	130853030	0.196249	0.0699479	120568	1271	119297	Male infertility	TRUE	reported	textfile	0.0216072	3.47141e-06	12802	genus.Ruminiclostridium6.id.11356	TRUE	reported	2	TRUE
rs116969552	A	G	A	G	-0.166823	-0.0314539		0.0289652	FALSE	FALSE	FALSE	10	126525834	0.793199	0.11998	120568	1271	119297	Male infertility	TRUE	reported	textfile	0.0376681	9.15949e-06	6824	genus.Ruminiclostridium6.id.11356	TRUE	reported	2	TRUE
rs11992182	A	C	A	C	0.0625299	0.0085008		0.220317	FALSE	FALSE	FALSE	8	78854264	0.861784	0.0488262	120568	1271	119297	Male infertility	TRUE	reported	textfile	0.0137876	4.64839e-06	13381	genus.Ruminiclostridium6.id.11356	TRUE	reported	2	TRUE
rs2548459	C	T	C	T	0.0554866	0.0270168		0.409361	FALSE	FALSE	FALSE	19	48706082	0.508882	0.0408986	120568	1271	119297	Male infertility	TRUE	reported	textfile	0.0122755	6.40206e-06	13377	genus.Ruminiclostridium6.id.11356	TRUE	reported	2	TRUE
rs35362464	C	A	C	A	0.0720077	-0.0667193		0.13987	FALSE	FALSE	FALSE	4	36476389	0.249576	0.0579472	120568	1271	119297	Male infertility	TRUE	reported	textfile	0.0165387	8.99138e-06	13308	genus.Ruminiclostridium6.id.11356	TRUE	reported	2	TRUE
rs61060922	T	G	T	G	0.15913	0.0894156		0.0325163	FALSE	FALSE	FALSE	16	72102255	0.432851	0.114004	120568	1271	119297	Male infertility	TRUE	reported	textfile	0.0322283	1.08647e-06	8955	genus.Ruminiclostridium6.id.11356	TRUE	reported	2	TRUE
rs663262	T	C	T	C	-0.13498	0.0292171		0.032497	FALSE	FALSE	FALSE	11	86468034	0.800793	0.115793	120568	1271	119297	Male infertility	TRUE	reported	textfile	0.0310715	3.39417e-06	7876	genus.Ruminiclostridium6.id.11356	TRUE	reported	2	TRUE
rs67479537	T	C	T	C	0.118994	0.0359937		0.0480746	FALSE	FALSE	FALSE	19	10004839	0.70236	0.094191	120568	1271	119297	Male infertility	TRUE	reported	textfile	0.026487	9.302e-06	11613	genus.Ruminiclostridium6.id.11356	TRUE	reported	2	TRUE
rs71414120	T	G	T	G	0.200894	0.0905193		0.051755	FALSE	FALSE	FALSE	14	56472234	0.316089	0.0902913	120568	1271	119297	Male infertility	TRUE	reported	textfile	0.0406434	1.07697e-06	5567	genus.Ruminiclostridium6.id.11356	TRUE	reported	2	TRUE
rs72991535	T	G	T	G	0.135604	-0.0416078		0.0350215	FALSE	FALSE	FALSE	18	78258244	0.706287	0.11041	120568	1271	119297	Male infertility	TRUE	reported	textfile	0.0295174	4.95367e-06	9642	genus.Ruminiclostridium6.id.11356	TRUE	reported	2	TRUE
rs73176030	T	C	T	C	0.058665	-0.0150413		0.27209	FALSE	FALSE	FALSE	7	101628002	0.740181	0.045358	120568	1271	119297	Male infertility	TRUE	reported	textfile	0.013208	7.28883e-06	13378	genus.Ruminiclostridium6.id.11356	TRUE	reported	2	TRUE
rs77193512	A	G	A	G	0.0736533	0.118954		0.246391	FALSE	FALSE	FALSE	11	40267513	0.0108216	0.0466776	120568	1271	119297	Male infertility	TRUE	reported	textfile	0.0153163	1.29587e-06	13380	genus.Ruminiclostridium6.id.11356	TRUE	reported	2	TRUE
rs792058	G	A	G	A	0.0554234	0.0948649		0.433614	FALSE	FALSE	FALSE	2	5408472	0.0196934	0.0406772	120568	1271	119297	Male infertility	TRUE	reported	textfile	0.0125423	8.57953e-06	12933	genus.Ruminiclostridium6.id.11356	TRUE	reported	2	TRUE
rs79968172	G	A	G	A	0.11614	-0.106653		0.0588136	FALSE	FALSE	FALSE	1	240340526	0.209195	0.0849294	120568	1271	119297	Male infertility	TRUE	reported	textfile	0.0243083	1.66054e-06	12802	genus.Ruminiclostridium6.id.11356	TRUE	reported	2	TRUE
rs9555756	A	C	A	C	-0.0804138	-0.0508075		0.0842855	FALSE	FALSE	FALSE	13	111050902	0.483522	0.0725149	120568	1271	119297	Male infertility	TRUE	reported	textfile	0.0176692	7.10127e-06	13369	genus.Ruminiclostridium6.id.11356	TRUE	reported	2	TRUE
rs12040548	G	T	G	T	0.0570422	0.00766176		0.271789	FALSE	FALSE	FALSE	1	247546983	0.865591	0.0452659	120568	1271	119297	Male infertility	TRUE	reported	textfile	0.0122359	3.14872e-06	16721	genus.Ruminiclostridium9.id.11357	TRUE	reported	2	TRUE
rs6082461	A	C	A	C	0.0586425	0.00172134		0.205806	FALSE	FALSE	FALSE	20	2229884	0.97215	0.0493047	120568	1271	119297	Male infertility	TRUE	reported	textfile	0.0131004	4.86594e-06	16650	genus.Ruminiclostridium9.id.11357	TRUE	reported	2	TRUE
rs7137760	C	T	C	T	0.050797	0.0277226		0.461781	FALSE	FALSE	FALSE	12	10549815	0.491802	0.040327	120568	1271	119297	Male infertility	TRUE	reported	textfile	0.0112182	7.06911e-06	16722	genus.Ruminiclostridium9.id.11357	TRUE	reported	2	TRUE
rs74303178	T	C	T	C	0.0532742	-0.0179468		0.315462	FALSE	FALSE	FALSE	8	14840035	0.678228	0.0432576	120568	1271	119297	Male infertility	TRUE	reported	textfile	0.0119274	7.91566e-06	16706	genus.Ruminiclostridium9.id.11357	TRUE	reported	2	TRUE
rs78191726	T	C	T	C	0.0944998	0.0399954		0.0726983	FALSE	FALSE	FALSE	6	66945427	0.606213	0.0775876	120568	1271	119297	Male infertility	TRUE	reported	textfile	0.0210206	7.58287e-06	16039	genus.Ruminiclostridium9.id.11357	TRUE	reported	2	TRUE
rs918449	A	G	A	G	-0.0950908	-0.0147569		0.071088	FALSE	FALSE	FALSE	19	33880293	0.850347	0.0782128	120568	1271	119297	Male infertility	TRUE	reported	textfile	0.0197177	2.55994e-06	16725	genus.Ruminiclostridium9.id.11357	TRUE	reported	2	TRUE
rs9522712	T	C	T	C	0.0699728	0.0134091		0.146638	FALSE	FALSE	FALSE	13	89789324	0.811512	0.0562285	120568	1271	119297	Male infertility	TRUE	reported	textfile	0.0154939	4.65962e-06	16725	genus.Ruminiclostridium9.id.11357	TRUE	reported	2	TRUE
rs9809789	C	T	C	T	-0.0717454	-0.016527		0.182699	FALSE	FALSE	FALSE	3	29138492	0.751472	0.0521851	120568	1271	119297	Male infertility	TRUE	reported	textfile	0.0159673	8.71968e-06	16025	genus.Ruminiclostridium9.id.11357	TRUE	reported	2	TRUE
rs11241747	C	T	C	T	0.0533858	0.0458851		0.307399	FALSE	FALSE	FALSE	5	124510625	0.301988	0.0444546	120568	1271	119297	Male infertility	TRUE	reported	textfile	0.0120035	6.58971e-06	14822	genus.RuminococcaceaeNK4A214group.id.11358	TRUE	reported	2	TRUE
rs11586410	G	A	G	A	-0.0863422	0.000785352		0.159149	FALSE	FALSE	FALSE	1	157369098	0.988727	0.0555861	120568	1271	119297	Male infertility	TRUE	reported	textfile	0.0169937	3.66276e-07	14822	genus.RuminococcaceaeNK4A214group.id.11358	TRUE	reported	2	TRUE
rs12642039	T	C	T	C	-0.0553003	0.0343241		0.363837	FALSE	FALSE	FALSE	4	159010870	0.41231	0.041867	120568	1271	119297	Male infertility	TRUE	reported	textfile	0.0119397	3.43005e-06	15276	genus.RuminococcaceaeNK4A214group.id.11358	TRUE	reported	2	TRUE
rs12731	A	G	A	G	-0.0527684	0.0815135		0.377596	FALSE	FALSE	FALSE	2	238179271	0.0495884	0.0415144	120568	1271	119297	Male infertility	TRUE	reported	textfile	0.0115053	4.87237e-06	15288	genus.RuminococcaceaeNK4A214group.id.11358	TRUE	reported	2	TRUE
rs13087692	T	G	T	G	0.0574623	0.00342104		0.297335	FALSE	FALSE	FALSE	3	84675888	0.93796	0.0439527	120568	1271	119297	Male infertility	TRUE	reported	textfile	0.012594	8.69224e-06	15288	genus.RuminococcaceaeNK4A214group.id.11358	TRUE	reported	2	TRUE
rs136761	G	A	G	A	-0.0587521	0.07666		0.36278	FALSE	FALSE	FALSE	22	49402365	0.0664661	0.0417704	120568	1271	119297	Male infertility	TRUE	reported	textfile	0.0119155	8.15195e-07	14822	genus.RuminococcaceaeNK4A214group.id.11358	TRUE	reported	2	TRUE
rs147475196	A	G	A	G	-0.133769	0.186484		0.105852	FALSE	FALSE	FALSE	3	26467796	0.00290643	0.0626319	120568	1271	119297	Male infertility	TRUE	reported	textfile	0.0295196	4.72496e-06	9917	genus.RuminococcaceaeNK4A214group.id.11358	TRUE	reported	2	TRUE
rs35559912	T	C	T	C	-0.0925071	-0.0554397		0.120009	FALSE	FALSE	FALSE	5	35288836	0.368999	0.0617129	120568	1271	119297	Male infertility	TRUE	reported	textfile	0.0203674	4.89023e-06	13976	genus.RuminococcaceaeNK4A214group.id.11358	TRUE	reported	2	TRUE
rs4814689	C	T	C	T	-0.1083	-0.027536		0.0442408	FALSE	FALSE	FALSE	20	18049713	0.774808	0.0962484	120568	1271	119297	Male infertility	TRUE	reported	textfile	0.0230708	4.5519e-06	14009	genus.RuminococcaceaeNK4A214group.id.11358	TRUE	reported	2	TRUE
rs5994253	A	G	A	G	-0.0811302	-0.00695525		0.142626	FALSE	FALSE	FALSE	22	17312122	0.904333	0.0578691	120568	1271	119297	Male infertility	TRUE	reported	textfile	0.0157621	2.35183e-07	15288	genus.RuminococcaceaeNK4A214group.id.11358	TRUE	reported	2	TRUE
rs62027366	T	C	T	C	0.0615389	-0.0277103		0.203899	FALSE	FALSE	FALSE	16	24062485	0.583101	0.050487	120568	1271	119297	Male infertility	TRUE	reported	textfile	0.0137612	6.58456e-06	14822	genus.RuminococcaceaeNK4A214group.id.11358	TRUE	reported	2	TRUE
rs6681678	C	T	C	T	-0.100174	0.193793		0.033229	FALSE	FALSE	FALSE	1	99783035	0.086453	0.113037	120568	1271	119297	Male infertility	TRUE	reported	textfile	0.024	9.04931e-06	13031	genus.RuminococcaceaeNK4A214group.id.11358	TRUE	reported	2	TRUE
rs7573569	T	C	T	C	0.107739	-0.0356657		0.0605899	FALSE	FALSE	FALSE	2	141139473	0.673963	0.0847741	120568	1271	119297	Male infertility	TRUE	reported	textfile	0.0233638	3.23139e-06	14822	genus.RuminococcaceaeNK4A214group.id.11358	TRUE	reported	2	TRUE
rs10916131	C	T	C	T	-0.069333	0.0227259		0.162927	FALSE	FALSE	FALSE	1	227375425	0.679711	0.0550453	120568	1271	119297	Male infertility	TRUE	reported	textfile	0.0146753	2.87497e-06	17097	genus.RuminococcaceaeUCG002.id.11360	TRUE	reported	2	TRUE
rs10927423	C	A	C	A	-0.0713617	-0.0642896		0.17784	FALSE	FALSE	FALSE	1	14405962	0.223437	0.0528072	120568	1271	119297	Male infertility	TRUE	reported	textfile	0.0147712	8.49518e-07	17096	genus.RuminococcaceaeUCG002.id.11360	TRUE	reported	2	TRUE
rs10964441	G	A	G	A	-0.14906	0.0303947		0.103703	FALSE	FALSE	FALSE	9	20131748	0.641975	0.0653736	120568	1271	119297	Male infertility	TRUE	reported	textfile	0.034486	7.45116e-06	5346	genus.RuminococcaceaeUCG002.id.11360	TRUE	reported	2	TRUE
rs113147300	A	G	A	G	-0.075842	-0.0134392		0.137233	FALSE	FALSE	FALSE	9	111304390	0.822027	0.0597462	120568	1271	119297	Male infertility	TRUE	reported	textfile	0.0164562	7.6914e-06	16370	genus.RuminococcaceaeUCG002.id.11360	TRUE	reported	2	TRUE
rs11607472	A	G	A	G	-0.0780229	0.0830863		0.0673495	FALSE	FALSE	FALSE	11	43323201	0.302662	0.0806083	120568	1271	119297	Male infertility	TRUE	reported	textfile	0.0176325	7.18671e-06	16282	genus.RuminococcaceaeUCG002.id.11360	TRUE	reported	2	TRUE
rs116974815	C	A	C	A	-0.189731	0.0178295		0.0708382	FALSE	FALSE	FALSE	11	111842219	0.821687	0.07911	120568	1271	119297	Male infertility	TRUE	reported	textfile	0.0396566	2.02518e-06	5819	genus.RuminococcaceaeUCG002.id.11360	TRUE	reported	2	TRUE
rs11750293	G	T	G	T	-0.0578304	0.00478157		0.370199	FALSE	FALSE	FALSE	5	124486421	0.909036	0.0418502	120568	1271	119297	Male infertility	TRUE	reported	textfile	0.0120512	1.76136e-06	17094	genus.RuminococcaceaeUCG002.id.11360	TRUE	reported	2	TRUE
rs12463378	A	G	A	G	-0.0522061	-0.0329441		0.301555	FALSE	FALSE	FALSE	19	53972554	0.454512	0.0440479	120568	1271	119297	Male infertility	TRUE	reported	textfile	0.0112086	2.95523e-06	16994	genus.RuminococcaceaeUCG002.id.11360	TRUE	reported	2	TRUE
rs15256	C	T	C	T	0.0732376	7.21886e-05		0.116639	FALSE	FALSE	FALSE	10	72060790	0.999086	0.0629975	120568	1271	119297	Male infertility	TRUE	reported	textfile	0.016834	9.45659e-06	17095	genus.RuminococcaceaeUCG002.id.11360	TRUE	reported	2	TRUE
rs55793120	T	C	T	C	0.137396	-0.0939271		0.0613637	FALSE	FALSE	FALSE	12	46990335	0.272186	0.0855405	120568	1271	119297	Male infertility	TRUE	reported	textfile	0.027414	4.80674e-07	11669	genus.RuminococcaceaeUCG002.id.11360	TRUE	reported	2	TRUE
rs57079348	T	G	T	G	-0.076573	-0.0379448		0.056835	FALSE	FALSE	FALSE	13	87268195	0.664402	0.087462	120568	1271	119297	Male infertility	TRUE	reported	textfile	0.0172819	7.21822e-06	16372	genus.RuminococcaceaeUCG002.id.11360	TRUE	reported	2	TRUE
rs6542556	A	G	A	G	0.050974	-0.0313592		0.383269	FALSE	FALSE	FALSE	2	120000277	0.448733	0.0413967	120568	1271	119297	Male infertility	TRUE	reported	textfile	0.011406	7.86123e-06	17094	genus.RuminococcaceaeUCG002.id.11360	TRUE	reported	2	TRUE
rs6793778	C	T	C	T	-0.0558706	0.01713		0.259611	FALSE	FALSE	FALSE	3	24003962	0.708781	0.0458641	120568	1271	119297	Male infertility	TRUE	reported	textfile	0.0125258	9.81289e-06	17094	genus.RuminococcaceaeUCG002.id.11360	TRUE	reported	2	TRUE
rs7120052	A	C	A	C	0.0624796	0.0317037		0.189272	FALSE	FALSE	FALSE	11	86624417	0.539767	0.0517049	120568	1271	119297	Male infertility	TRUE	reported	textfile	0.0135523	1.96895e-06	17097	genus.RuminococcaceaeUCG002.id.11360	TRUE	reported	2	TRUE
rs7155595	C	A	C	A	0.0569929	-0.0124964		0.301284	FALSE	FALSE	FALSE	14	77036203	0.776869	0.0440943	120568	1271	119297	Male infertility	TRUE	reported	textfile	0.0116986	1.14931e-06	17084	genus.RuminococcaceaeUCG002.id.11360	TRUE	reported	2	TRUE
rs7249614	A	G	A	G	-0.0492778	0.0413944		0.392844	FALSE	FALSE	FALSE	19	43133738	0.319821	0.0416097	120568	1271	119297	Male infertility	TRUE	reported	textfile	0.0110807	9.07376e-06	16651	genus.RuminococcaceaeUCG002.id.11360	TRUE	reported	2	TRUE
rs76847269	A	G	A	G	0.163508	0.0100776		0.0260203	FALSE	FALSE	FALSE	5	141635384	0.935562	0.124648	120568	1271	119297	Male infertility	TRUE	reported	textfile	0.0356151	5.1719e-06	7654	genus.RuminococcaceaeUCG002.id.11360	TRUE	reported	2	TRUE
rs77564310	A	C	A	C	-0.0713093	-0.0416202		0.20685	FALSE	FALSE	FALSE	15	80420842	0.400366	0.0494908	120568	1271	119297	Male infertility	TRUE	reported	textfile	0.0140855	3.28614e-07	17000	genus.RuminococcaceaeUCG002.id.11360	TRUE	reported	2	TRUE
rs79016051	C	T	C	T	-0.0887747	0.13427		0.132653	FALSE	FALSE	FALSE	1	238775197	0.0245126	0.059702	120568	1271	119297	Male infertility	TRUE	reported	textfile	0.0189424	2.33742e-06	16937	genus.RuminococcaceaeUCG002.id.11360	TRUE	reported	2	TRUE
rs882348	A	G	A	G	-0.0799946	0.0138496		0.117972	FALSE	FALSE	FALSE	4	23323417	0.82464	0.0625036	120568	1271	119297	Male infertility	TRUE	reported	textfile	0.0178618	5.44852e-06	17097	genus.RuminococcaceaeUCG002.id.11360	TRUE	reported	2	TRUE
rs10490280	C	T	C	T	-0.0672094	0.0422846		0.186793	FALSE	FALSE	FALSE	2	37678833	0.41333	0.0516897	120568	1271	119297	Male infertility	TRUE	reported	textfile	0.0143309	4.15551e-06	14004	genus.RuminococcaceaeUCG003.id.11361	TRUE	reported	2	TRUE
rs11243416	T	C	T	C	-0.0925653	-0.0890255		0.0712725	FALSE	FALSE	FALSE	9	131541583	0.262098	0.0793844	120568	1271	119297	Male infertility	TRUE	reported	textfile	0.0191203	1.66882e-06	14004	genus.RuminococcaceaeUCG003.id.11361	TRUE	reported	2	TRUE
rs11613919	G	T	G	T	0.0727604	0.00236343		0.218267	FALSE	FALSE	FALSE	12	75102683	0.96131	0.0487211	120568	1271	119297	Male infertility	TRUE	reported	textfile	0.0155716	1.62509e-06	14309	genus.RuminococcaceaeUCG003.id.11361	TRUE	reported	2	TRUE
rs16959793	A	C	A	C	-0.062527	-0.0271102		0.41376	FALSE	FALSE	FALSE	15	34779517	0.507451	0.0409018	120568	1271	119297	Male infertility	TRUE	reported	textfile	0.0131259	2.21709e-06	14412	genus.RuminococcaceaeUCG003.id.11361	TRUE	reported	2	TRUE
rs2523124	T	C	T	C	-0.0546625	-0.0930786		0.399858	FALSE	FALSE	FALSE	7	97719124	0.0234904	0.0410877	120568	1271	119297	Male infertility	TRUE	reported	textfile	0.0120823	5.7837e-06	14409	genus.RuminococcaceaeUCG003.id.11361	TRUE	reported	2	TRUE
rs3013089	G	A	G	A	-0.0551473	-0.0461353		0.373838	FALSE	FALSE	FALSE	1	13468126	0.267512	0.0416079	120568	1271	119297	Male infertility	TRUE	reported	textfile	0.0120346	4.38133e-06	14408	genus.RuminococcaceaeUCG003.id.11361	TRUE	reported	2	TRUE
rs4452755	A	C	A	C	-0.0634463	0.0530733		0.338098	FALSE	FALSE	FALSE	8	81114617	0.211868	0.0425115	120568	1271	119297	Male infertility	TRUE	reported	textfile	0.0134741	3.29335e-06	14406	genus.RuminococcaceaeUCG003.id.11361	TRUE	reported	2	TRUE
rs4532474	G	A	G	A	0.0769231	-0.0177192		0.164434	FALSE	FALSE	FALSE	6	105333663	0.74449	0.0543677	120568	1271	119297	Male infertility	TRUE	reported	textfile	0.017045	4.82127e-06	14412	genus.RuminococcaceaeUCG003.id.11361	TRUE	reported	2	TRUE
rs646327	G	A	G	A	0.0586696	0.0276747		0.408561	FALSE	FALSE	FALSE	19	48706594	0.498534	0.0408906	120568	1271	119297	Male infertility	TRUE	reported	textfile	0.0118369	7.8318e-07	14406	genus.RuminococcaceaeUCG003.id.11361	TRUE	reported	2	TRUE
rs6759615	A	G	A	G	0.102523	-0.000206639		0.0980256	FALSE	FALSE	FALSE	2	204373993	0.997564	0.0676698	120568	1271	119297	Male infertility	TRUE	reported	textfile	0.0200204	7.86224e-07	14410	genus.RuminococcaceaeUCG003.id.11361	TRUE	reported	2	TRUE
rs73341549	T	C	T	C	-0.169857	-0.105928		0.0562464	FALSE	FALSE	FALSE	7	51473771	0.221319	0.086611	120568	1271	119297	Male infertility	TRUE	reported	textfile	0.0318768	1.50953e-07	6744	genus.RuminococcaceaeUCG003.id.11361	TRUE	reported	2	TRUE
rs78720113	A	G	A	G	-0.115348	-0.00336736		0.0781984	FALSE	FALSE	FALSE	3	41940901	0.964393	0.0754315	120568	1271	119297	Male infertility	TRUE	reported	textfile	0.0249601	7.59261e-06	13078	genus.RuminococcaceaeUCG003.id.11361	TRUE	reported	2	TRUE
rs10976229	T	G	T	G	0.095976	0.0154206		0.128074	FALSE	FALSE	FALSE	9	7317307	0.797446	0.0600832	120568	1271	119297	Male infertility	TRUE	reported	textfile	0.0214554	7.04477e-06	9116	genus.RuminococcaceaeUCG004.id.11362	TRUE	reported	2	TRUE
rs11961899	G	A	G	A	-0.0707825	-0.0788559		0.279949	FALSE	FALSE	FALSE	6	132566782	0.0808593	0.045171	120568	1271	119297	Male infertility	TRUE	reported	textfile	0.0161381	9.1802e-06	9501	genus.RuminococcaceaeUCG004.id.11362	TRUE	reported	2	TRUE
rs12125734	G	T	G	T	0.133972	0.056961		0.0924142	FALSE	FALSE	FALSE	1	103266658	0.407256	0.0687327	120568	1271	119297	Male infertility	TRUE	reported	textfile	0.0257417	2.09428e-07	8938	genus.RuminococcaceaeUCG004.id.11362	TRUE	reported	2	TRUE
rs2248146	T	C	T	C	0.0689452	-0.0438117		0.343772	FALSE	FALSE	FALSE	7	24752379	0.301007	0.0423597	120568	1271	119297	Male infertility	TRUE	reported	textfile	0.0153649	8.20001e-06	9502	genus.RuminococcaceaeUCG004.id.11362	TRUE	reported	2	TRUE
rs3800154	A	C	A	C	-0.0797959	0.0189161		0.263839	FALSE	FALSE	FALSE	6	2119095	0.678664	0.0456594	120568	1271	119297	Male infertility	TRUE	reported	textfile	0.0177639	6.11581e-06	9406	genus.RuminococcaceaeUCG004.id.11362	TRUE	reported	2	TRUE
rs511258	G	A	G	A	-0.0757474	0.0616062		0.185554	FALSE	FALSE	FALSE	3	170248934	0.234291	0.051797	120568	1271	119297	Male infertility	TRUE	reported	textfile	0.0162475	4.52052e-06	9500	genus.RuminococcaceaeUCG004.id.11362	TRUE	reported	2	TRUE
rs550351	A	C	A	C	0.078587	0.0171957		0.426539	FALSE	FALSE	FALSE	1	18349905	0.672888	0.0407301	120568	1271	119297	Male infertility	TRUE	reported	textfile	0.018003	9.43128e-06	9498	genus.RuminococcaceaeUCG004.id.11362	TRUE	reported	2	TRUE
rs6769553	A	G	A	G	0.0849743	0.0105962		0.263972	FALSE	FALSE	FALSE	3	54393768	0.816465	0.045655	120568	1271	119297	Male infertility	TRUE	reported	textfile	0.0157451	7.91068e-08	9501	genus.RuminococcaceaeUCG004.id.11362	TRUE	reported	2	TRUE
rs7569771	A	G	A	G	-0.075914	0.0608058		0.246461	FALSE	FALSE	FALSE	2	238924641	0.193154	0.0467268	120568	1271	119297	Male infertility	TRUE	reported	textfile	0.0170308	8.11964e-06	9502	genus.RuminococcaceaeUCG004.id.11362	TRUE	reported	2	TRUE
rs872501	G	A	G	A	0.116125	0.021963		0.101511	FALSE	FALSE	FALSE	8	138240821	0.767764	0.0743752	120568	1271	119297	Male infertility	TRUE	reported	textfile	0.025946	5.80805e-06	8473	genus.RuminococcaceaeUCG004.id.11362	TRUE	reported	2	TRUE
rs9818949	G	T	G	T	0.0859927	0.100078		0.203047	FALSE	FALSE	FALSE	3	197956880	0.0457278	0.0500914	120568	1271	119297	Male infertility	TRUE	reported	textfile	0.0188671	5.38832e-06	9116	genus.RuminococcaceaeUCG004.id.11362	TRUE	reported	2	TRUE
rs10873449	T	C	T	C	0.0654843	0.0453025		0.192413	FALSE	FALSE	FALSE	14	94164394	0.370898	0.050629	120568	1271	119297	Male infertility	TRUE	reported	textfile	0.0143973	4.11169e-06	16098	genus.RuminococcaceaeUCG005.id.11363	TRUE	reported	2	TRUE
rs10937802	G	A	G	A	0.0755811	0.122266		0.120675	FALSE	FALSE	FALSE	4	7300617	0.0482192	0.0618936	120568	1271	119297	Male infertility	TRUE	reported	textfile	0.0168226	8.17353e-06	15821	genus.RuminococcaceaeUCG005.id.11363	TRUE	reported	2	TRUE
rs10950694	T	C	T	C	0.0577628	-0.015601		0.35904	FALSE	FALSE	FALSE	7	17986981	0.711078	0.0421181	120568	1271	119297	Male infertility	TRUE	reported	textfile	0.011412	4.298e-07	15821	genus.RuminococcaceaeUCG005.id.11363	TRUE	reported	2	TRUE
rs114279581	A	G	A	G	-0.146604	-0.051441		0.0757565	FALSE	FALSE	FALSE	2	197257633	0.501516	0.076537	120568	1271	119297	Male infertility	TRUE	reported	textfile	0.0316034	3.21853e-06	8465	genus.RuminococcaceaeUCG005.id.11363	TRUE	reported	2	TRUE
rs12288512	A	G	A	G	0.066635	-0.0121613		0.240818	FALSE	FALSE	FALSE	11	27726124	0.795734	0.0469781	120568	1271	119297	Male infertility	TRUE	reported	textfile	0.0144356	3.10278e-06	15473	genus.RuminococcaceaeUCG005.id.11363	TRUE	reported	2	TRUE
rs12458218	T	C	T	C	0.0677322	0.043951		0.180854	FALSE	FALSE	FALSE	18	24995907	0.404677	0.0527435	120568	1271	119297	Male infertility	TRUE	reported	textfile	0.0144525	2.41027e-06	16099	genus.RuminococcaceaeUCG005.id.11363	TRUE	reported	2	TRUE
rs2893871	G	A	G	A	-0.073644	0.0200552		0.110916	FALSE	FALSE	FALSE	10	60903023	0.755496	0.0644034	120568	1271	119297	Male infertility	TRUE	reported	textfile	0.015548	3.53845e-06	16103	genus.RuminococcaceaeUCG005.id.11363	TRUE	reported	2	TRUE
rs34781347	G	A	G	A	0.188685	-0.0109747		0.0705614	FALSE	FALSE	FALSE	20	16332206	0.887286	0.0774286	120568	1271	119297	Male infertility	TRUE	reported	textfile	0.0386484	6.04728e-07	6061	genus.RuminococcaceaeUCG005.id.11363	TRUE	reported	2	TRUE
rs55793120	T	C	T	C	0.121548	-0.0939271		0.0613637	FALSE	FALSE	FALSE	12	46990335	0.272186	0.0855405	120568	1271	119297	Male infertility	TRUE	reported	textfile	0.0279546	7.37046e-06	11224	genus.RuminococcaceaeUCG005.id.11363	TRUE	reported	2	TRUE
rs72776570	C	A	C	A	0.087067	-0.0389737		0.0959564	FALSE	FALSE	FALSE	10	4198714	0.566324	0.0679607	120568	1271	119297	Male infertility	TRUE	reported	textfile	0.0197179	5.35716e-06	15376	genus.RuminococcaceaeUCG005.id.11363	TRUE	reported	2	TRUE
rs7449320	C	A	C	A	0.0599163	-0.00664153		0.231164	FALSE	FALSE	FALSE	5	154623531	0.890089	0.0480602	120568	1271	119297	Male infertility	TRUE	reported	textfile	0.0130836	4.80776e-06	16095	genus.RuminococcaceaeUCG005.id.11363	TRUE	reported	2	TRUE
rs7555878	A	G	A	G	0.0586677	-0.0232643		0.246301	FALSE	FALSE	FALSE	1	187936903	0.618859	0.0467654	120568	1271	119297	Male infertility	TRUE	reported	textfile	0.0125277	2.81022e-06	16100	genus.RuminococcaceaeUCG005.id.11363	TRUE	reported	2	TRUE
rs7586445	G	A	G	A	0.0782349	-0.0765083		0.129489	FALSE	FALSE	FALSE	2	238600389	0.205676	0.0604548	120568	1271	119297	Male infertility	TRUE	reported	textfile	0.0176458	8.8145e-06	15099	genus.RuminococcaceaeUCG005.id.11363	TRUE	reported	2	TRUE
rs898577	T	C	T	C	-0.123012	-0.142848		0.056986	FALSE	FALSE	FALSE	15	68413358	0.0998045	0.0867954	120568	1271	119297	Male infertility	TRUE	reported	textfile	0.0286671	7.46313e-06	9991	genus.RuminococcaceaeUCG005.id.11363	TRUE	reported	2	TRUE
rs12508214	C	T	C	T	-0.0774649	-0.0106841		0.339514	FALSE	FALSE	FALSE	4	7425210	0.803904	0.0430295	120568	1271	119297	Male infertility	TRUE	reported	textfile	0.0168937	4.75487e-06	7511	genus.RuminococcaceaeUCG009.id.11366	TRUE	reported	2	TRUE
rs138460696	A	G	A	G	0.139274	0.0943191		0.074753	FALSE	FALSE	FALSE	2	66169644	0.216701	0.0763501	120568	1271	119297	Male infertility	TRUE	reported	textfile	0.0315794	9.80841e-06	6865	genus.RuminococcaceaeUCG009.id.11366	TRUE	reported	2	TRUE
rs1550196	G	A	G	A	0.130842	0.0910847		0.0984	FALSE	FALSE	FALSE	17	34459936	0.170917	0.066521	120568	1271	119297	Male infertility	TRUE	reported	textfile	0.0262478	1.13288e-06	7389	genus.RuminococcaceaeUCG009.id.11366	TRUE	reported	2	TRUE
rs2058609	A	G	A	G	0.0816464	-0.0441225		0.277273	FALSE	FALSE	FALSE	12	12817858	0.325704	0.0448945	120568	1271	119297	Male infertility	TRUE	reported	textfile	0.017472	3.12485e-06	7510	genus.RuminococcaceaeUCG009.id.11366	TRUE	reported	2	TRUE
rs2192926	A	G	A	G	-0.089048	-0.0109773		0.327588	FALSE	FALSE	FALSE	2	75285542	0.798376	0.0429725	120568	1271	119297	Male infertility	TRUE	reported	textfile	0.0192989	4.87746e-06	7511	genus.RuminococcaceaeUCG009.id.11366	TRUE	reported	2	TRUE
rs4079028	C	T	C	T	0.0915623	0.0475689		0.239191	FALSE	FALSE	FALSE	1	202329957	0.312542	0.0471025	120568	1271	119297	Male infertility	TRUE	reported	textfile	0.019936	3.28244e-06	7480	genus.RuminococcaceaeUCG009.id.11366	TRUE	reported	2	TRUE
rs4708333	T	G	T	G	-0.084033	0.0532237		0.341167	FALSE	FALSE	FALSE	6	77396984	0.2116	0.042607	120568	1271	119297	Male infertility	TRUE	reported	textfile	0.0174757	1.56246e-06	7511	genus.RuminococcaceaeUCG009.id.11366	TRUE	reported	2	TRUE
rs6952765	G	A	G	A	0.0732099	0.0247181		0.317965	FALSE	FALSE	FALSE	7	31962098	0.567946	0.0432832	120568	1271	119297	Male infertility	TRUE	reported	textfile	0.0166777	8.13062e-06	7511	genus.RuminococcaceaeUCG009.id.11366	TRUE	reported	2	TRUE
rs758191	T	G	T	G	0.17702	-0.0705507		0.1019	FALSE	FALSE	FALSE	16	1929830	0.297208	0.0676784	120568	1271	119297	Male infertility	TRUE	reported	textfile	0.0375113	9.00992e-06	5829	genus.RuminococcaceaeUCG009.id.11366	TRUE	reported	2	TRUE
rs78410648	A	G	A	G	0.120989	0.100728		0.109026	FALSE	FALSE	FALSE	19	51896148	0.11677	0.0642202	120568	1271	119297	Male infertility	TRUE	reported	textfile	0.0277317	9.67203e-06	7510	genus.RuminococcaceaeUCG009.id.11366	TRUE	reported	2	TRUE
rs9558661	T	C	T	C	-0.0897823	0.0181904		0.200483	FALSE	FALSE	FALSE	13	105997744	0.717786	0.0503305	120568	1271	119297	Male infertility	TRUE	reported	textfile	0.0200739	7.00847e-06	7480	genus.RuminococcaceaeUCG009.id.11366	TRUE	reported	2	TRUE
rs12597105	G	A	G	A	0.0670855	0.0311551		0.188691	FALSE	FALSE	FALSE	16	5183940	0.546704	0.051692	120568	1271	119297	Male infertility	TRUE	reported	textfile	0.0144415	4.873e-06	12415	genus.RuminococcaceaeUCG010.id.11367	TRUE	reported	2	TRUE
rs2820282	A	C	A	C	-0.0592304	0.0165011		0.400052	FALSE	FALSE	FALSE	6	104280743	0.689046	0.0412372	120568	1271	119297	Male infertility	TRUE	reported	textfile	0.0125917	2.85385e-06	12865	genus.RuminococcaceaeUCG010.id.11367	TRUE	reported	2	TRUE
rs682403	A	G	A	G	-0.0588161	-0.0340585		0.528954	FALSE	FALSE	FALSE	9	133093170	0.398572	0.0403453	120568	1271	119297	Male infertility	TRUE	reported	textfile	0.0124671	2.36537e-06	12864	genus.RuminococcaceaeUCG010.id.11367	TRUE	reported	2	TRUE
rs6958419	C	T	C	T	-0.0585718	0.00427164		0.464453	FALSE	FALSE	FALSE	7	16310239	0.915556	0.0402858	120568	1271	119297	Male infertility	TRUE	reported	textfile	0.0124994	2.84162e-06	12870	genus.RuminococcaceaeUCG010.id.11367	TRUE	reported	2	TRUE
rs73218807	G	A	G	A	-0.166211	-0.138718		0.0817384	FALSE	FALSE	FALSE	4	31055860	0.0620941	0.074355	120568	1271	119297	Male infertility	TRUE	reported	textfile	0.0367938	6.43033e-06	6714	genus.RuminococcaceaeUCG010.id.11367	TRUE	reported	2	TRUE
rs7441445	C	T	C	T	-0.05695	-0.0279576		0.51503	FALSE	FALSE	FALSE	4	40705781	0.489424	0.0404464	120568	1271	119297	Male infertility	TRUE	reported	textfile	0.0126502	6.80187e-06	12852	genus.RuminococcaceaeUCG010.id.11367	TRUE	reported	2	TRUE
rs10274562	C	T	C	T	0.110917	-0.0267644		0.38162	FALSE	FALSE	FALSE	7	11182894	0.518664	0.0414691	120568	1271	119297	Male infertility	TRUE	reported	textfile	0.0244556	6.49607e-06	3632	genus.RuminococcaceaeUCG011.id.11368	TRUE	reported	2	TRUE
rs12636310	G	A	G	A	0.132725	-0.0854953		0.250768	FALSE	FALSE	FALSE	3	185751703	0.0643962	0.046228	120568	1271	119297	Male infertility	TRUE	reported	textfile	0.0282037	2.81235e-06	3632	genus.RuminococcaceaeUCG011.id.11368	TRUE	reported	2	TRUE
rs12724320	C	T	C	T	-0.120881	-0.0213915		0.381277	FALSE	FALSE	FALSE	1	179401364	0.606108	0.0414857	120568	1271	119297	Male infertility	TRUE	reported	textfile	0.0249229	1.51986e-06	3632	genus.RuminococcaceaeUCG011.id.11368	TRUE	reported	2	TRUE
rs1416041	A	C	A	C	-0.182339	0.0444661		0.208798	FALSE	FALSE	FALSE	6	104625801	0.369673	0.0495673	120568	1271	119297	Male infertility	TRUE	reported	textfile	0.0339898	7.04419e-08	3632	genus.RuminococcaceaeUCG011.id.11368	TRUE	reported	2	TRUE
rs2729556	C	T	C	T	-0.109097	-0.000702395		0.478581	FALSE	FALSE	FALSE	7	112123933	0.986138	0.0404272	120568	1271	119297	Male infertility	TRUE	reported	textfile	0.0233699	3.18679e-06	3632	genus.RuminococcaceaeUCG011.id.11368	TRUE	reported	2	TRUE
rs4490371	T	C	T	C	-0.111816	0.00177968		0.412338	FALSE	FALSE	FALSE	3	76155956	0.965446	0.0410813	120568	1271	119297	Male infertility	TRUE	reported	textfile	0.0248963	7.74624e-06	3610	genus.RuminococcaceaeUCG011.id.11368	TRUE	reported	2	TRUE
rs79113084	C	T	C	T	-0.152166	-0.0357152		0.10904	FALSE	FALSE	FALSE	12	29481986	0.590107	0.0663011	120568	1271	119297	Male infertility	TRUE	reported	textfile	0.0317519	2.06123e-06	3610	genus.RuminococcaceaeUCG011.id.11368	TRUE	reported	2	TRUE
rs9729514	A	G	A	G	0.184934	-0.0195494		0.093017	FALSE	FALSE	FALSE	1	219727713	0.777628	0.0692233	120568	1271	119297	Male infertility	TRUE	reported	textfile	0.0394616	2.36769e-06	3632	genus.RuminococcaceaeUCG011.id.11368	TRUE	reported	2	TRUE
rs11581881	C	T	C	T	0.0661211	0.0187449		0.235265	FALSE	FALSE	FALSE	1	9301517	0.692236	0.0473566	120568	1271	119297	Male infertility	TRUE	reported	textfile	0.0144736	4.72582e-06	15730	genus.RuminococcaceaeUCG013.id.11370	TRUE	reported	2	TRUE
rs12189346	G	A	G	A	0.0684961	0.0218657		0.185887	FALSE	FALSE	FALSE	5	142015575	0.671964	0.0516365	120568	1271	119297	Male infertility	TRUE	reported	textfile	0.014558	1.67955e-06	16470	genus.RuminococcaceaeUCG013.id.11370	TRUE	reported	2	TRUE
rs12336782	T	C	T	C	-0.0856047	-0.0177896		0.079141	FALSE	FALSE	FALSE	9	13609120	0.811077	0.0744223	120568	1271	119297	Male infertility	TRUE	reported	textfile	0.0189311	8.60305e-06	16772	genus.RuminococcaceaeUCG013.id.11370	TRUE	reported	2	TRUE
rs12485353	G	A	G	A	-0.0607903	0.0209436		0.249414	FALSE	FALSE	FALSE	3	197323125	0.653619	0.046672	120568	1271	119297	Male infertility	TRUE	reported	textfile	0.0130847	4.19379e-06	16771	genus.RuminococcaceaeUCG013.id.11370	TRUE	reported	2	TRUE
rs12781711	C	T	C	T	-0.0656129	0.0723794		0.24948	FALSE	FALSE	FALSE	10	2177736	0.118823	0.0464051	120568	1271	119297	Male infertility	TRUE	reported	textfile	0.0117477	2.55301e-08	16772	genus.RuminococcaceaeUCG013.id.11370	TRUE	reported	2	TRUE
rs16918863	A	C	A	C	0.111491	-0.0947651		0.0630189	FALSE	FALSE	FALSE	10	19491534	0.251219	0.0825916	120568	1271	119297	Male infertility	TRUE	reported	textfile	0.0240157	4.15503e-06	12643	genus.RuminococcaceaeUCG013.id.11370	TRUE	reported	2	TRUE
rs2730183	G	A	G	A	-0.0488692	-0.0555825		0.398841	FALSE	FALSE	FALSE	8	40454366	0.177977	0.0412636	120568	1271	119297	Male infertility	TRUE	reported	textfile	0.0109907	8.43787e-06	16772	genus.RuminococcaceaeUCG013.id.11370	TRUE	reported	2	TRUE
rs4385846	G	T	G	T	0.0598404	0.0579483		0.194093	FALSE	FALSE	FALSE	10	113890519	0.256986	0.0511213	120568	1271	119297	Male infertility	TRUE	reported	textfile	0.0131807	6.46209e-06	16772	genus.RuminococcaceaeUCG013.id.11370	TRUE	reported	2	TRUE
rs75088940	T	C	T	C	-0.0942968	0.0130693		0.0713759	FALSE	FALSE	FALSE	12	30092624	0.869696	0.0796696	120568	1271	119297	Male infertility	TRUE	reported	textfile	0.0200713	2.55399e-06	15638	genus.RuminococcaceaeUCG013.id.11370	TRUE	reported	2	TRUE
rs76973485	G	T	G	T	0.194976	-0.0405971		0.0407528	FALSE	FALSE	FALSE	3	9492973	0.693273	0.102929	120568	1271	119297	Male infertility	TRUE	reported	textfile	0.0418213	3.3498e-06	5299	genus.RuminococcaceaeUCG013.id.11370	TRUE	reported	2	TRUE
rs9313055	T	C	T	C	0.105087	0.103937		0.081007	FALSE	FALSE	FALSE	5	3628768	0.158275	0.0736674	120568	1271	119297	Male infertility	TRUE	reported	textfile	0.023446	9.54713e-06	15764	genus.RuminococcaceaeUCG013.id.11370	TRUE	reported	2	TRUE
rs10495392	C	T	C	T	-0.082486	-0.197689		0.072336	FALSE	FALSE	FALSE	1	237259689	0.0112761	0.0780141	120568	1271	119297	Male infertility	TRUE	reported	textfile	0.0187194	9.96329e-06	13902	genus.RuminococcaceaeUCG014.id.11371	TRUE	reported	2	TRUE
rs10791168	A	G	A	G	-0.0664624	0.0775137		0.185296	FALSE	FALSE	FALSE	11	131789106	0.138108	0.0522726	120568	1271	119297	Male infertility	TRUE	reported	textfile	0.0150069	9.76182e-06	14403	genus.RuminococcaceaeUCG014.id.11371	TRUE	reported	2	TRUE
rs10941294	C	T	C	T	-0.122057	0.137783		0.0544132	FALSE	FALSE	FALSE	5	36435495	0.125643	0.0899653	120568	1271	119297	Male infertility	TRUE	reported	textfile	0.0260017	2.397e-06	12615	genus.RuminococcaceaeUCG014.id.11371	TRUE	reported	2	TRUE
rs115777838	T	C	T	C	-0.18835	-0.130547		0.11235	FALSE	FALSE	FALSE	5	26110517	0.0379175	0.0628917	120568	1271	119297	Male infertility	TRUE	reported	textfile	0.0386643	4.62331e-07	5674	genus.RuminococcaceaeUCG014.id.11371	TRUE	reported	2	TRUE
rs12638134	T	G	T	G	0.0582548	-0.0689699		0.419405	FALSE	FALSE	FALSE	3	101615765	0.0904482	0.0407374	120568	1271	119297	Male infertility	TRUE	reported	textfile	0.0119657	1.21144e-06	14403	genus.RuminococcaceaeUCG014.id.11371	TRUE	reported	2	TRUE
rs34402072	C	T	C	T	-0.0688023	-0.0764756		0.147135	FALSE	FALSE	FALSE	8	3779026	0.182948	0.0574256	120568	1271	119297	Male infertility	TRUE	reported	textfile	0.0156083	9.80426e-06	13863	genus.RuminococcaceaeUCG014.id.11371	TRUE	reported	2	TRUE
rs56105232	G	A	G	A	0.139276	-0.0487756		0.0610129	FALSE	FALSE	FALSE	9	14363770	0.568781	0.0855939	120568	1271	119297	Male infertility	TRUE	reported	textfile	0.0299132	2.9128e-06	9190	genus.RuminococcaceaeUCG014.id.11371	TRUE	reported	2	TRUE
rs72809222	T	C	T	C	0.0671775	-0.018403		0.212121	FALSE	FALSE	FALSE	2	56978719	0.710564	0.0495905	120568	1271	119297	Male infertility	TRUE	reported	textfile	0.0139838	2.41191e-06	13922	genus.RuminococcaceaeUCG014.id.11371	TRUE	reported	2	TRUE
rs853612	A	G	A	G	-0.0528257	-0.0166291		0.395178	FALSE	FALSE	FALSE	10	118168902	0.685728	0.041094	120568	1271	119297	Male infertility	TRUE	reported	textfile	0.0119367	9.75451e-06	14403	genus.RuminococcaceaeUCG014.id.11371	TRUE	reported	2	TRUE
rs995642	C	T	C	T	0.060048	0.00289649		0.239997	FALSE	FALSE	FALSE	2	134097088	0.950837	0.046978	120568	1271	119297	Male infertility	TRUE	reported	textfile	0.0126417	1.90222e-06	14402	genus.RuminococcaceaeUCG014.id.11371	TRUE	reported	2	TRUE
rs10167839	A	G	A	G	0.0519509	-0.0325325		0.360019	FALSE	FALSE	FALSE	2	181018152	0.437272	0.0418798	120568	1271	119297	Male infertility	TRUE	reported	textfile	0.0116306	8.09254e-06	16605	genus.Ruminococcus1.id.11373	TRUE	reported	2	TRUE
rs11783695	G	T	G	T	-0.0734114	0.0613615		0.158685	FALSE	FALSE	FALSE	8	143514733	0.265207	0.0550738	120568	1271	119297	Male infertility	TRUE	reported	textfile	0.0161398	4.72679e-06	16606	genus.Ruminococcus1.id.11373	TRUE	reported	2	TRUE
rs17781867	C	T	C	T	0.0999271	0.00857343		0.0687391	FALSE	FALSE	FALSE	17	73259879	0.915058	0.0803803	120568	1271	119297	Male infertility	TRUE	reported	textfile	0.0211728	1.96335e-06	14349	genus.Ruminococcus1.id.11373	TRUE	reported	2	TRUE
rs3819978	C	T	C	T	-0.11504	0.00391041		0.075662	FALSE	FALSE	FALSE	1	241626455	0.958612	0.0753521	120568	1271	119297	Male infertility	TRUE	reported	textfile	0.0260137	8.74133e-06	12769	genus.Ruminococcus1.id.11373	TRUE	reported	2	TRUE
rs6105066	T	C	T	C	-0.0607052	-0.0315028		0.274162	FALSE	FALSE	FALSE	20	13277981	0.484877	0.045102	120568	1271	119297	Male infertility	TRUE	reported	textfile	0.013425	5.05914e-06	16049	genus.Ruminococcus1.id.11373	TRUE	reported	2	TRUE
rs6493760	C	T	C	T	0.0535262	0.0333194		0.355501	FALSE	FALSE	FALSE	15	55146984	0.426794	0.0419275	120568	1271	119297	Male infertility	TRUE	reported	textfile	0.0115885	3.38363e-06	16126	genus.Ruminococcus1.id.11373	TRUE	reported	2	TRUE
rs7117576	A	G	A	G	0.0829505	-0.0700243		0.0906736	FALSE	FALSE	FALSE	11	114152851	0.320583	0.0704995	120568	1271	119297	Male infertility	TRUE	reported	textfile	0.0170891	6.47979e-07	16606	genus.Ruminococcus1.id.11373	TRUE	reported	2	TRUE
rs7583465	C	T	C	T	0.0527654	0.00321176		0.441271	FALSE	FALSE	FALSE	2	10393795	0.936493	0.040309	120568	1271	119297	Male infertility	TRUE	reported	textfile	0.0112619	2.55613e-06	16588	genus.Ruminococcus1.id.11373	TRUE	reported	2	TRUE
rs78572139	G	A	G	A	0.125038	-0.0162068		0.103387	FALSE	FALSE	FALSE	5	15944478	0.805444	0.0657991	120568	1271	119297	Male infertility	TRUE	reported	textfile	0.0279411	5.23105e-06	11667	genus.Ruminococcus1.id.11373	TRUE	reported	2	TRUE
rs78613526	G	A	G	A	0.167497	0.0409516		0.0524258	FALSE	FALSE	FALSE	2	65698078	0.653081	0.0911075	120568	1271	119297	Male infertility	TRUE	reported	textfile	0.0367639	5.11425e-06	7266	genus.Ruminococcus1.id.11373	TRUE	reported	2	TRUE
rs12406309	A	C	A	C	-0.063193	0.014621		0.219592	FALSE	FALSE	FALSE	1	107531823	0.763834	0.0486637	120568	1271	119297	Male infertility	TRUE	reported	textfile	0.0142275	9.78953e-06	15339	genus.Ruminococcus2.id.11374	TRUE	reported	2	TRUE
rs12986628	C	T	C	T	0.0665937	-0.0205124		0.195058	FALSE	FALSE	FALSE	2	237194796	0.689571	0.0513533	120568	1271	119297	Male infertility	TRUE	reported	textfile	0.0140168	2.14202e-06	14714	genus.Ruminococcus2.id.11374	TRUE	reported	2	TRUE
rs1819812	G	T	G	T	0.0842356	0.121338		0.0540892	FALSE	FALSE	FALSE	7	151738636	0.186159	0.0917819	120568	1271	119297	Male infertility	TRUE	reported	textfile	0.0184893	5.28435e-06	14868	genus.Ruminococcus2.id.11374	TRUE	reported	2	TRUE
rs2368224	T	G	T	G	0.199648	0.088364		0.0483779	FALSE	FALSE	FALSE	2	181791689	0.346357	0.0938366	120568	1271	119297	Male infertility	TRUE	reported	textfile	0.0438453	3.6293e-06	3026	genus.Ruminococcus2.id.11374	TRUE	reported	2	TRUE
rs2846589	G	T	G	T	0.0522093	-0.00584065		0.425385	FALSE	FALSE	FALSE	18	862476	0.887334	0.0412246	120568	1271	119297	Male infertility	TRUE	reported	textfile	0.0116382	7.58896e-06	14924	genus.Ruminococcus2.id.11374	TRUE	reported	2	TRUE
rs2997412	A	G	A	G	-0.0568439	-0.00980139		0.280477	FALSE	FALSE	FALSE	13	61493648	0.828922	0.0453591	120568	1271	119297	Male infertility	TRUE	reported	textfile	0.0122325	4.22116e-06	15336	genus.Ruminococcus2.id.11374	TRUE	reported	2	TRUE
rs4400279	A	G	A	G	0.0546114	-0.0295864		0.323191	FALSE	FALSE	FALSE	7	16764953	0.492352	0.043093	120568	1271	119297	Male infertility	TRUE	reported	textfile	0.0120077	5.79929e-06	15333	genus.Ruminococcus2.id.11374	TRUE	reported	2	TRUE
rs4799823	C	T	C	T	0.0837001	-0.0187454		0.185644	FALSE	FALSE	FALSE	18	35876464	0.715885	0.0515034	120568	1271	119297	Male infertility	TRUE	reported	textfile	0.0182263	5.40138e-06	14650	genus.Ruminococcus2.id.11374	TRUE	reported	2	TRUE
rs55707116	C	A	C	A	0.0865521	-0.121663		0.0755686	FALSE	FALSE	FALSE	9	77304469	0.116952	0.077606	120568	1271	119297	Male infertility	TRUE	reported	textfile	0.0189141	8.00593e-06	15336	genus.Ruminococcus2.id.11374	TRUE	reported	2	TRUE
rs58681734	A	G	A	G	0.0723875	0.117258		0.211362	FALSE	FALSE	FALSE	9	134666044	0.0160114	0.0486818	120568	1271	119297	Male infertility	TRUE	reported	textfile	0.0160787	4.18175e-06	15338	genus.Ruminococcus2.id.11374	TRUE	reported	2	TRUE
rs61791565	T	C	T	C	-0.0523503	-0.022863		0.505297	FALSE	FALSE	FALSE	4	24653840	0.572154	0.0404739	120568	1271	119297	Male infertility	TRUE	reported	textfile	0.0117119	6.78933e-06	15319	genus.Ruminococcus2.id.11374	TRUE	reported	2	TRUE
rs75140805	T	G	T	G	0.0836825	-0.00835463		0.179179	FALSE	FALSE	FALSE	11	12127041	0.874896	0.0530646	120568	1271	119297	Male infertility	TRUE	reported	textfile	0.0176445	3.95297e-06	14249	genus.Ruminococcus2.id.11374	TRUE	reported	2	TRUE
rs7635831	G	A	G	A	0.0618344	-0.0954294		0.378245	FALSE	FALSE	FALSE	3	173323134	0.0226939	0.0418817	120568	1271	119297	Male infertility	TRUE	reported	textfile	0.0129031	1.98054e-06	14924	genus.Ruminococcus2.id.11374	TRUE	reported	2	TRUE
rs7693984	G	A	G	A	-0.102822	-0.0882159		0.044617	FALSE	FALSE	FALSE	4	4266595	0.38119	0.100737	120568	1271	119297	Male infertility	TRUE	reported	textfile	0.0235087	9.42134e-06	14154	genus.Ruminococcus2.id.11374	TRUE	reported	2	TRUE
rs78120384	A	G	A	G	-0.192815	-0.0567182		0.0935014	FALSE	FALSE	FALSE	3	106945516	0.413462	0.0693532	120568	1271	119297	Male infertility	TRUE	reported	textfile	0.0392045	3.31185e-07	6082	genus.Ruminococcus2.id.11374	TRUE	reported	2	TRUE
rs113379006	T	C	T	C	-0.162759	0.0449149		0.173723	FALSE	FALSE	FALSE	3	41966694	0.395036	0.0528087	120568	1271	119297	Male infertility	TRUE	reported	textfile	0.0357025	7.20777e-06	3154	genus.Sellimonas.id.14369	TRUE	reported	2	TRUE
rs13417181	T	C	T	C	0.166509	-0.0409572		0.262971	FALSE	FALSE	FALSE	2	173443666	0.385737	0.0472197	120568	1271	119297	Male infertility	TRUE	reported	textfile	0.0337521	7.61748e-07	3047	genus.Sellimonas.id.14369	TRUE	reported	2	TRUE
rs17657328	C	T	C	T	0.114571	-0.0324604		0.391617	FALSE	FALSE	FALSE	6	101166436	0.42939	0.0410769	120568	1271	119297	Male infertility	TRUE	reported	textfile	0.0253618	8.25164e-06	3154	genus.Sellimonas.id.14369	TRUE	reported	2	TRUE
rs2016057	A	C	A	C	-0.125878	0.0038404		0.383676	FALSE	FALSE	FALSE	15	51813085	0.926076	0.041391	120568	1271	119297	Male infertility	TRUE	reported	textfile	0.0256153	1.02698e-06	3154	genus.Sellimonas.id.14369	TRUE	reported	2	TRUE
rs2187447	A	C	A	C	0.243457	0.0270574		0.0605426	FALSE	FALSE	FALSE	11	79621928	0.750302	0.0850218	120568	1271	119297	Male infertility	TRUE	reported	textfile	0.0527695	3.97806e-06	3028	genus.Sellimonas.id.14369	TRUE	reported	2	TRUE
rs2371572	A	C	A	C	0.127349	-0.0194443		0.465629	FALSE	FALSE	FALSE	2	212349450	0.632083	0.0406107	120568	1271	119297	Male infertility	TRUE	reported	textfile	0.0250862	4.46357e-07	3154	genus.Sellimonas.id.14369	TRUE	reported	2	TRUE
rs41816	A	G	A	G	0.132201	0.00929646		0.301795	FALSE	FALSE	FALSE	7	106609718	0.83155	0.043704	120568	1271	119297	Male infertility	TRUE	reported	textfile	0.0291087	8.39372e-06	3154	genus.Sellimonas.id.14369	TRUE	reported	2	TRUE
rs553697	T	C	T	C	-0.153767	-0.0459593		0.184841	FALSE	FALSE	FALSE	6	93020675	0.376169	0.0519328	120568	1271	119297	Male infertility	TRUE	reported	textfile	0.0339099	6.12773e-06	3047	genus.Sellimonas.id.14369	TRUE	reported	2	TRUE
rs56203279	T	C	T	C	-0.124045	-0.0337011		0.335171	FALSE	FALSE	FALSE	7	111861468	0.430017	0.042705	120568	1271	119297	Male infertility	TRUE	reported	textfile	0.0269115	3.71999e-06	3154	genus.Sellimonas.id.14369	TRUE	reported	2	TRUE
rs10036909	C	T	C	T	0.185519	0.0384802		0.0411496	FALSE	FALSE	FALSE	5	128525999	0.705154	0.101699	120568	1271	119297	Male infertility	TRUE	reported	textfile	0.0400881	8.05438e-06	4996	genus.Senegalimassilia.id.11160	TRUE	reported	2	TRUE
rs11787826	C	A	C	A	0.081327	-0.0144467		0.408209	FALSE	FALSE	FALSE	9	34332384	0.724074	0.0409233	120568	1271	119297	Male infertility	TRUE	reported	textfile	0.0171154	2.63466e-06	6923	genus.Senegalimassilia.id.11160	TRUE	reported	2	TRUE
rs1990708	A	C	A	C	-0.109619	-0.0499385		0.0787634	FALSE	FALSE	FALSE	2	205789399	0.507074	0.0752764	120568	1271	119297	Male infertility	TRUE	reported	textfile	0.0247785	8.90578e-06	6923	genus.Senegalimassilia.id.11160	TRUE	reported	2	TRUE
rs2017373	C	T	C	T	0.0782258	-0.0975728		0.362537	FALSE	FALSE	FALSE	14	33962790	0.0207974	0.0422093	120568	1271	119297	Male infertility	TRUE	reported	textfile	0.0176841	9.50288e-06	6923	genus.Senegalimassilia.id.11160	TRUE	reported	2	TRUE
rs7225245	G	A	G	A	0.079173	0.0214537		0.431915	FALSE	FALSE	FALSE	17	50302254	0.598913	0.0407893	120568	1271	119297	Male infertility	TRUE	reported	textfile	0.0170421	4.18017e-06	6923	genus.Senegalimassilia.id.11160	TRUE	reported	2	TRUE
rs10409783	A	G	A	G	0.0950828	0.112129		0.291419	FALSE	FALSE	FALSE	19	4555774	0.0101988	0.0436467	120568	1271	119297	Male infertility	TRUE	reported	textfile	0.0211239	7.69592e-06	5941	genus.Slackia.id.825	TRUE	reported	2	TRUE
rs12440440	A	G	A	G	0.0901934	0.0285065		0.3424	FALSE	FALSE	FALSE	15	33749695	0.500888	0.0423515	120568	1271	119297	Male infertility	TRUE	reported	textfile	0.0190582	2.62872e-06	6063	genus.Slackia.id.825	TRUE	reported	2	TRUE
rs16894137	C	T	C	T	-0.122792	-0.0317889		0.130106	FALSE	FALSE	FALSE	8	95934063	0.593539	0.0595617	120568	1271	119297	Male infertility	TRUE	reported	textfile	0.0263047	2.71183e-06	6063	genus.Slackia.id.825	TRUE	reported	2	TRUE
rs35156985	T	C	T	C	-0.155709	-0.00816199		0.0419044	FALSE	FALSE	FALSE	7	99854092	0.935593	0.101002	120568	1271	119297	Male infertility	TRUE	reported	textfile	0.0348085	8.05947e-06	5965	genus.Slackia.id.825	TRUE	reported	2	TRUE
rs4492265	A	G	A	G	-0.0905757	-0.00781148		0.306327	FALSE	FALSE	FALSE	7	13484058	0.859069	0.0439938	120568	1271	119297	Male infertility	TRUE	reported	textfile	0.0191658	2.40925e-06	6063	genus.Slackia.id.825	TRUE	reported	2	TRUE
rs8901	C	T	C	T	0.0934594	-0.0498132		0.291764	FALSE	FALSE	FALSE	17	76270929	0.260717	0.0442903	120568	1271	119297	Male infertility	TRUE	reported	textfile	0.0186813	6.06998e-07	6063	genus.Slackia.id.825	TRUE	reported	2	TRUE
rs10028567	C	T	C	T	-0.0921167	0.0856629		0.120628	FALSE	FALSE	FALSE	4	52791410	0.160864	0.061093	120568	1271	119297	Male infertility	TRUE	reported	textfile	0.0191881	7.30343e-06	16311	genus.Streptococcus.id.1853	TRUE	reported	2	TRUE
rs10448310	A	G	A	G	-0.0517935	0.0656285		0.36115	FALSE	FALSE	FALSE	9	90793892	0.117563	0.0419328	120568	1271	119297	Male infertility	TRUE	reported	textfile	0.0111324	3.30706e-06	16384	genus.Streptococcus.id.1853	TRUE	reported	2	TRUE
rs11110281	T	C	T	C	-0.137519	-0.11863		0.0492261	FALSE	FALSE	FALSE	12	100190236	0.204986	0.0935955	120568	1271	119297	Male infertility	TRUE	reported	textfile	0.0227398	2.58314e-09	15120	genus.Streptococcus.id.1853	TRUE	reported	2	TRUE
rs11720390	G	A	G	A	0.107024	0.0385433		0.061952	FALSE	FALSE	FALSE	3	94384747	0.641602	0.0828069	120568	1271	119297	Male infertility	TRUE	reported	textfile	0.0228121	3.59482e-06	15220	genus.Streptococcus.id.1853	TRUE	reported	2	TRUE
rs11764382	A	G	A	G	-0.0695345	-0.0127251		0.138792	FALSE	FALSE	FALSE	7	46735298	0.826731	0.0581331	120568	1271	119297	Male infertility	TRUE	reported	textfile	0.0143671	1.28631e-06	16387	genus.Streptococcus.id.1853	TRUE	reported	2	TRUE
rs17708276	A	G	A	G	-0.0793955	-0.156305		0.107851	FALSE	FALSE	FALSE	8	10342038	0.0166894	0.0653044	120568	1271	119297	Male infertility	TRUE	reported	textfile	0.0170628	3.04096e-06	16278	genus.Streptococcus.id.1853	TRUE	reported	2	TRUE
rs1918540	G	A	G	A	0.059639	-0.048716		0.18621	FALSE	FALSE	FALSE	11	131779552	0.354817	0.0526497	120568	1271	119297	Male infertility	TRUE	reported	textfile	0.0128148	2.44067e-06	16373	genus.Streptococcus.id.1853	TRUE	reported	2	TRUE
rs2370083	G	T	G	T	-0.0816836	-0.138881		0.0635821	FALSE	FALSE	FALSE	14	97060413	0.0906985	0.0820946	120568	1271	119297	Male infertility	TRUE	reported	textfile	0.0185851	9.75245e-06	16277	genus.Streptococcus.id.1853	TRUE	reported	2	TRUE
rs57646748	G	A	G	A	-0.0907696	0.0355777		0.0383156	FALSE	FALSE	FALSE	4	37451236	0.738251	0.106466	120568	1271	119297	Male infertility	TRUE	reported	textfile	0.0200344	5.4754e-06	15939	genus.Streptococcus.id.1853	TRUE	reported	2	TRUE
rs6806351	T	C	T	C	-0.0633829	0.025444		0.218473	FALSE	FALSE	FALSE	3	132339879	0.599507	0.0484546	120568	1271	119297	Male infertility	TRUE	reported	textfile	0.0136647	4.93869e-06	15973	genus.Streptococcus.id.1853	TRUE	reported	2	TRUE
rs71481756	T	G	T	G	0.0931048	0.0306059		0.0663027	FALSE	FALSE	FALSE	10	8060441	0.708641	0.0819035	120568	1271	119297	Male infertility	TRUE	reported	textfile	0.0207949	6.51476e-06	14526	genus.Streptococcus.id.1853	TRUE	reported	2	TRUE
rs7916711	A	G	A	G	0.102891	0.00110846		0.138259	FALSE	FALSE	FALSE	10	28299340	0.984804	0.0581988	120568	1271	119297	Male infertility	TRUE	reported	textfile	0.0217362	2.71702e-06	15294	genus.Streptococcus.id.1853	TRUE	reported	2	TRUE
rs10065321	T	C	T	C	-0.0512828	0.0615264		0.415365	FALSE	FALSE	FALSE	5	142477850	0.131043	0.040746	120568	1271	119297	Male infertility	TRUE	reported	textfile	0.0108105	2.10155e-06	17589	genus.Subdoligranulum.id.2070	TRUE	reported	2	TRUE
rs10497836	C	T	C	T	-0.0524065	-0.1141		0.214326	FALSE	FALSE	FALSE	2	199423995	0.0197469	0.0489464	120568	1271	119297	Male infertility	TRUE	reported	textfile	0.0118697	8.37954e-06	17579	genus.Subdoligranulum.id.2070	TRUE	reported	2	TRUE
rs1667315	G	A	G	A	0.0485017	-0.0431221		0.391211	FALSE	FALSE	FALSE	2	231544032	0.294494	0.0411347	120568	1271	119297	Male infertility	TRUE	reported	textfile	0.0107452	6.72143e-06	17586	genus.Subdoligranulum.id.2070	TRUE	reported	2	TRUE
rs2114677	C	T	C	T	-0.104176	-0.052406		0.114929	FALSE	FALSE	FALSE	10	123713421	0.401134	0.0624181	120568	1271	119297	Male infertility	TRUE	reported	textfile	0.0230829	2.71726e-06	15566	genus.Subdoligranulum.id.2070	TRUE	reported	2	TRUE
rs2171249	C	T	C	T	0.106744	0.0832759		0.0746537	FALSE	FALSE	FALSE	6	153372894	0.288278	0.0784211	120568	1271	119297	Male infertility	TRUE	reported	textfile	0.0233213	4.50556e-06	14679	genus.Subdoligranulum.id.2070	TRUE	reported	2	TRUE
rs35940633	G	A	G	A	-0.0511008	-0.033357		0.324961	FALSE	FALSE	FALSE	14	86467554	0.437111	0.0429261	120568	1271	119297	Male infertility	TRUE	reported	textfile	0.011001	4.21698e-06	17582	genus.Subdoligranulum.id.2070	TRUE	reported	2	TRUE
rs3761728	T	G	T	G	-0.0543458	-0.0210942		0.251589	FALSE	FALSE	FALSE	4	48988868	0.648941	0.0463372	120568	1271	119297	Male infertility	TRUE	reported	textfile	0.0118866	3.86747e-06	17570	genus.Subdoligranulum.id.2070	TRUE	reported	2	TRUE
rs4347804	A	G	A	G	0.166063	-0.0116101		0.031742	FALSE	FALSE	FALSE	2	217351124	0.920477	0.116296	120568	1271	119297	Male infertility	TRUE	reported	textfile	0.0357483	2.18405e-06	4312	genus.Subdoligranulum.id.2070	TRUE	reported	2	TRUE
rs6555306	T	C	T	C	-0.0740777	-0.0433825		0.140858	FALSE	FALSE	FALSE	5	4671270	0.450132	0.0574455	120568	1271	119297	Male infertility	TRUE	reported	textfile	0.0155463	2.80664e-06	17591	genus.Subdoligranulum.id.2070	TRUE	reported	2	TRUE
rs75158211	T	C	T	C	-0.072343	-0.0350334		0.148671	FALSE	FALSE	FALSE	19	29153787	0.53454	0.0564062	120568	1271	119297	Male infertility	TRUE	reported	textfile	0.015933	7.52162e-06	17165	genus.Subdoligranulum.id.2070	TRUE	reported	2	TRUE
rs76528319	G	T	G	T	-0.143279	-0.117958		0.0832785	FALSE	FALSE	FALSE	5	118463753	0.109033	0.0736064	120568	1271	119297	Male infertility	TRUE	reported	textfile	0.0310662	7.41394e-06	8468	genus.Subdoligranulum.id.2070	TRUE	reported	2	TRUE
rs1145877	A	G	A	G	-0.073548	-0.0472653		0.137727	FALSE	FALSE	FALSE	6	81677104	0.419627	0.058564	120568	1271	119297	Male infertility	TRUE	reported	textfile	0.0162413	7.19949e-06	13251	genus.Sutterella.id.2896	TRUE	reported	2	TRUE
rs11591622	T	G	T	G	-0.0688382	0.0285609		0.162108	FALSE	FALSE	FALSE	10	100760930	0.600746	0.0545757	120568	1271	119297	Male infertility	TRUE	reported	textfile	0.0151375	6.49857e-06	12604	genus.Sutterella.id.2896	TRUE	reported	2	TRUE
rs13173038	A	G	A	G	-0.0718076	-0.0581975		0.246485	FALSE	FALSE	FALSE	5	59203357	0.211974	0.0466268	120568	1271	119297	Male infertility	TRUE	reported	textfile	0.0151627	2.72984e-06	13245	genus.Sutterella.id.2896	TRUE	reported	2	TRUE
rs143438747	T	C	T	C	-0.145793	-0.00423908		0.0765553	FALSE	FALSE	FALSE	1	62812878	0.95546	0.0758998	120568	1271	119297	Male infertility	TRUE	reported	textfile	0.0306867	3.28021e-06	9368	genus.Sutterella.id.2896	TRUE	reported	2	TRUE
rs2050185	G	A	G	A	0.0575138	-0.0210298		0.376669	FALSE	FALSE	FALSE	6	147615645	0.611577	0.0414114	120568	1271	119297	Male infertility	TRUE	reported	textfile	0.0128766	7.96955e-06	13243	genus.Sutterella.id.2896	TRUE	reported	2	TRUE
rs2321387	G	A	G	A	-0.0592876	-0.018502		0.429069	FALSE	FALSE	FALSE	13	58115206	0.649736	0.0407417	120568	1271	119297	Male infertility	TRUE	reported	textfile	0.0124509	1.86519e-06	13252	genus.Sutterella.id.2896	TRUE	reported	2	TRUE
rs2613606	C	T	C	T	-0.0556794	0.00347846		0.420223	FALSE	FALSE	FALSE	7	111644969	0.932685	0.0411814	120568	1271	119297	Male infertility	TRUE	reported	textfile	0.0124117	7.2023e-06	13249	genus.Sutterella.id.2896	TRUE	reported	2	TRUE
rs607327	C	T	C	T	0.0578334	0.0301346		0.373807	FALSE	FALSE	FALSE	11	111824985	0.471352	0.0418372	120568	1271	119297	Male infertility	TRUE	reported	textfile	0.0129053	6.6306e-06	13251	genus.Sutterella.id.2896	TRUE	reported	2	TRUE
rs62501473	G	A	G	A	0.0694233	-0.0133574		0.262505	FALSE	FALSE	FALSE	7	150429663	0.770181	0.0457229	120568	1271	119297	Male infertility	TRUE	reported	textfile	0.0149416	5.51851e-06	12762	genus.Sutterella.id.2896	TRUE	reported	2	TRUE
rs7499539	A	G	A	G	0.0617478	0.0465015		0.262774	FALSE	FALSE	FALSE	16	85004459	0.309748	0.0457804	120568	1271	119297	Male infertility	TRUE	reported	textfile	0.0130998	2.35769e-06	13254	genus.Sutterella.id.2896	TRUE	reported	2	TRUE
rs7638039	T	C	T	C	0.0645624	0.0208131		0.246644	FALSE	FALSE	FALSE	3	70539788	0.655706	0.0466817	120568	1271	119297	Male infertility	TRUE	reported	textfile	0.0143887	8.66397e-06	13236	genus.Sutterella.id.2896	TRUE	reported	2	TRUE
rs9350083	T	G	T	G	-0.0593069	-0.0519366		0.356036	FALSE	FALSE	FALSE	6	18583647	0.215958	0.0419742	120568	1271	119297	Male infertility	TRUE	reported	textfile	0.0133929	8.22778e-06	13254	genus.Sutterella.id.2896	TRUE	reported	2	TRUE
rs1883097	C	T	C	T	0.226399	-0.163627		0.0376333	FALSE	FALSE	FALSE	11	8917272	0.130252	0.108139	120568	1271	119297	Male infertility	TRUE	reported	textfile	0.0454642	4.15789e-07	4417	genus.Terrisporobacter.id.11348	TRUE	reported	2	TRUE
rs2569953	A	C	A	C	-0.0775591	-0.0657576		0.416645	FALSE	FALSE	FALSE	3	144430063	0.107053	0.0408031	120568	1271	119297	Male infertility	TRUE	reported	textfile	0.0174641	8.95009e-06	6637	genus.Terrisporobacter.id.11348	TRUE	reported	2	TRUE
rs2872237	C	A	C	A	-0.0814505	-0.0064798		0.398856	FALSE	FALSE	FALSE	19	16916130	0.874699	0.0410914	120568	1271	119297	Male infertility	TRUE	reported	textfile	0.0175943	3.97135e-06	6632	genus.Terrisporobacter.id.11348	TRUE	reported	2	TRUE
rs58405430	G	T	G	T	0.134617	0.0358371		0.0613181	FALSE	FALSE	FALSE	11	20599497	0.673704	0.0851097	120568	1271	119297	Male infertility	TRUE	reported	textfile	0.0301177	7.9371e-06	6176	genus.Terrisporobacter.id.11348	TRUE	reported	2	TRUE
rs7184125	T	C	T	C	0.091256	-0.034734		0.293605	FALSE	FALSE	FALSE	16	15826537	0.440639	0.0450439	120568	1271	119297	Male infertility	TRUE	reported	textfile	0.0205493	8.48103e-06	6232	genus.Terrisporobacter.id.11348	TRUE	reported	2	TRUE
rs11054680	T	C	T	C	-0.104751	0.029948		0.172855	FALSE	FALSE	FALSE	12	12089521	0.572066	0.0530044	120568	1271	119297	Male infertility	TRUE	reported	textfile	0.0226997	2.30977e-06	8928	genus.Turicibacter.id.2162	TRUE	reported	2	TRUE
rs11666533	C	T	C	T	-0.111689	-0.020791		0.0839718	FALSE	FALSE	FALSE	19	11754117	0.781264	0.0748763	120568	1271	119297	Male infertility	TRUE	reported	textfile	0.0248436	7.37109e-06	8256	genus.Turicibacter.id.2162	TRUE	reported	2	TRUE
rs149744580	A	G	A	G	0.169883	-0.219883		0.0531058	FALSE	FALSE	FALSE	2	63139827	0.0133104	0.0888289	120568	1271	119297	Male infertility	TRUE	reported	textfile	0.0315478	7.00965e-08	8459	genus.Turicibacter.id.2162	TRUE	reported	2	TRUE
rs2834977	T	C	T	C	-0.0959995	0.0402486		0.152013	FALSE	FALSE	FALSE	21	35557345	0.475522	0.0564083	120568	1271	119297	Male infertility	TRUE	reported	textfile	0.0208261	3.95588e-06	8946	genus.Turicibacter.id.2162	TRUE	reported	2	TRUE
rs2952020	G	A	G	A	-0.0759019	0.00914001		0.247129	FALSE	FALSE	FALSE	8	26170326	0.845729	0.0469752	120568	1271	119297	Male infertility	TRUE	reported	textfile	0.0165764	5.63308e-06	8949	genus.Turicibacter.id.2162	TRUE	reported	2	TRUE
rs3734633	G	A	G	A	-0.120957	0.157977		0.0584132	FALSE	FALSE	FALSE	6	125790735	0.0716341	0.087695	120568	1271	119297	Male infertility	TRUE	reported	textfile	0.02683	5.31914e-06	8626	genus.Turicibacter.id.2162	TRUE	reported	2	TRUE
rs4869133	G	A	G	A	0.131186	-0.017118		0.176738	FALSE	FALSE	FALSE	5	96381915	0.745899	0.0528248	120568	1271	119297	Male infertility	TRUE	reported	textfile	0.027197	2.55369e-06	8256	genus.Turicibacter.id.2162	TRUE	reported	2	TRUE
rs55756211	T	C	T	C	-0.115115	0.0582221		0.0723304	FALSE	FALSE	FALSE	7	131287420	0.461258	0.0790227	120568	1271	119297	Male infertility	TRUE	reported	textfile	0.0240708	2.80533e-06	8941	genus.Turicibacter.id.2162	TRUE	reported	2	TRUE
rs7199484	G	A	G	A	-0.0731428	-0.0560661		0.305118	FALSE	FALSE	FALSE	16	49792388	0.201007	0.0438466	120568	1271	119297	Male infertility	TRUE	reported	textfile	0.0160172	5.76664e-06	8948	genus.Turicibacter.id.2162	TRUE	reported	2	TRUE
rs10898797	C	T	C	T	0.12238	0.00280951		0.110423	FALSE	FALSE	FALSE	11	87877806	0.965502	0.0649588	120568	1271	119297	Male infertility	TRUE	reported	textfile	0.0274683	8.85446e-06	5387	genus.Tyzzerella3.id.11335	TRUE	reported	2	TRUE
rs112102233	A	G	A	G	-0.216348	0.0206512		0.046832	FALSE	FALSE	FALSE	10	45602838	0.829039	0.0956365	120568	1271	119297	Male infertility	TRUE	reported	textfile	0.0477575	6.17669e-06	3857	genus.Tyzzerella3.id.11335	TRUE	reported	2	TRUE
rs1232220	G	T	G	T	-0.143869	0.0623772		0.103993	FALSE	FALSE	FALSE	6	102232382	0.354776	0.0674081	120568	1271	119297	Male infertility	TRUE	reported	textfile	0.031828	7.90792e-06	5000	genus.Tyzzerella3.id.11335	TRUE	reported	2	TRUE
rs17706273	T	C	T	C	-0.140368	-0.121656		0.0781272	FALSE	FALSE	FALSE	5	16388150	0.109904	0.0761006	120568	1271	119297	Male infertility	TRUE	reported	textfile	0.0274708	5.87816e-07	5395	genus.Tyzzerella3.id.11335	TRUE	reported	2	TRUE
rs191093	G	A	G	A	0.159008	-0.0201264		0.107487	FALSE	FALSE	FALSE	12	76996549	0.757148	0.065086	120568	1271	119297	Male infertility	TRUE	reported	textfile	0.0353306	6.76393e-06	4621	genus.Tyzzerella3.id.11335	TRUE	reported	2	TRUE
rs4904512	T	C	T	C	-0.117151	-0.00362287		0.128796	FALSE	FALSE	FALSE	14	89129601	0.951435	0.0594839	120568	1271	119297	Male infertility	TRUE	reported	textfile	0.0250306	3.09269e-06	5396	genus.Tyzzerella3.id.11335	TRUE	reported	2	TRUE
rs55799124	A	G	A	G	-0.11435	-0.0190038		0.27695	FALSE	FALSE	FALSE	17	3835487	0.676337	0.0455217	120568	1271	119297	Male infertility	TRUE	reported	textfile	0.0238604	1.3355e-06	5362	genus.Tyzzerella3.id.11335	TRUE	reported	2	TRUE
rs67476743	T	G	T	G	0.132164	-0.0571405		0.273742	FALSE	FALSE	FALSE	19	1030321	0.210436	0.0456261	120568	1271	119297	Male infertility	TRUE	reported	textfile	0.022208	3.74049e-09	4948	genus.Tyzzerella3.id.11335	TRUE	reported	2	TRUE
rs7019909	T	C	T	C	0.144156	-0.034462		0.120508	FALSE	FALSE	FALSE	9	33113324	0.577113	0.0618035	120568	1271	119297	Male infertility	TRUE	reported	textfile	0.0301626	1.7612e-06	5396	genus.Tyzzerella3.id.11335	TRUE	reported	2	TRUE
rs7333521	T	C	T	C	-0.207191	0.0658118		0.0319589	FALSE	FALSE	FALSE	13	81018881	0.573344	0.116867	120568	1271	119297	Male infertility	TRUE	reported	textfile	0.0453121	4.87602e-06	4335	genus.Tyzzerella3.id.11335	TRUE	reported	2	TRUE
rs75091807	G	T	G	T	-0.184966	-0.0553877		0.0622162	FALSE	FALSE	FALSE	13	34449554	0.513679	0.0848048	120568	1271	119297	Male infertility	TRUE	reported	textfile	0.0383029	1.70674e-06	4621	genus.Tyzzerella3.id.11335	TRUE	reported	2	TRUE
rs7561370	T	C	T	C	0.131341	0.0406621		0.147925	FALSE	FALSE	FALSE	2	57583271	0.469436	0.05621	120568	1271	119297	Male infertility	TRUE	reported	textfile	0.0286292	1.51605e-06	5396	genus.Tyzzerella3.id.11335	TRUE	reported	2	TRUE
rs1882878	A	G	A	G	-0.0768966	0.0194881		0.297625	FALSE	FALSE	FALSE	21	28638351	0.657585	0.0439663	120568	1271	119297	Male infertility	TRUE	reported	textfile	0.0163908	2.98089e-06	9282	genus.Veillonella.id.2198	TRUE	reported	2	TRUE
rs2013594	T	C	T	C	-0.0720698	0.0402638		0.402193	FALSE	FALSE	FALSE	11	44280604	0.326512	0.0410367	120568	1271	119297	Male infertility	TRUE	reported	textfile	0.0155153	3.42129e-06	9283	genus.Veillonella.id.2198	TRUE	reported	2	TRUE
rs62376424	C	T	C	T	-0.0762216	-0.031797		0.30716	FALSE	FALSE	FALSE	5	120578590	0.470888	0.0440992	120568	1271	119297	Male infertility	TRUE	reported	textfile	0.0163499	3.65453e-06	8999	genus.Veillonella.id.2198	TRUE	reported	2	TRUE
rs6656807	A	G	A	G	0.0703062	-0.00356999		0.387546	FALSE	FALSE	FALSE	1	178975908	0.931931	0.0417953	120568	1271	119297	Male infertility	TRUE	reported	textfile	0.0153954	5.49694e-06	8999	genus.Veillonella.id.2198	TRUE	reported	2	TRUE
rs742016	A	G	A	G	-0.0688571	0.0219815		0.332925	FALSE	FALSE	FALSE	22	45208919	0.605112	0.0425123	120568	1271	119297	Male infertility	TRUE	reported	textfile	0.0149769	4.65692e-06	9279	genus.Veillonella.id.2198	TRUE	reported	2	TRUE
rs11899949	G	A	G	A	0.130568	-0.0329825		0.309339	FALSE	FALSE	FALSE	2	37821926	0.450214	0.0436821	120568	1271	119297	Male infertility	TRUE	reported	textfile	0.0276239	2.7671e-06	3258	genus.Victivallis.id.2256	TRUE	reported	2	TRUE
rs12512543	A	C	A	C	-0.178036	0.0526361		0.084308	FALSE	FALSE	FALSE	4	9606821	0.464783	0.0720062	120568	1271	119297	Male infertility	TRUE	reported	textfile	0.0374344	2.5413e-06	3239	genus.Victivallis.id.2256	TRUE	reported	2	TRUE
rs173120	T	C	T	C	0.13381	-0.00314585		0.189676	FALSE	FALSE	FALSE	13	72302743	0.951383	0.0515963	120568	1271	119297	Male infertility	TRUE	reported	textfile	0.0290127	7.65253e-06	3263	genus.Victivallis.id.2256	TRUE	reported	2	TRUE
rs1882775	A	G	A	G	-0.13827	0.0110238		0.182934	FALSE	FALSE	FALSE	21	39033681	0.83146	0.0517963	120568	1271	119297	Male infertility	TRUE	reported	textfile	0.031273	8.72833e-06	3258	genus.Victivallis.id.2256	TRUE	reported	2	TRUE
rs2546432	T	C	T	C	-0.110803	-0.0346152		0.455233	FALSE	FALSE	FALSE	5	181152462	0.392747	0.0405023	120568	1271	119297	Male infertility	TRUE	reported	textfile	0.0249655	9.93269e-06	3266	genus.Victivallis.id.2256	TRUE	reported	2	TRUE
rs342302	A	G	A	G	-0.152754	0.00412119		0.138406	FALSE	FALSE	FALSE	7	106737783	0.94386	0.0585232	120568	1271	119297	Male infertility	TRUE	reported	textfile	0.0351572	8.15946e-06	3265	genus.Victivallis.id.2256	TRUE	reported	2	TRUE
rs4764863	G	A	G	A	0.121561	-0.0295226		0.552617	FALSE	FALSE	FALSE	12	102120406	0.46772	0.040654	120568	1271	119297	Male infertility	TRUE	reported	textfile	0.0246058	8.2222e-07	3266	genus.Victivallis.id.2256	TRUE	reported	2	TRUE
rs4895919	T	C	T	C	-0.116918	-0.0277681		0.481782	FALSE	FALSE	FALSE	6	131309179	0.491041	0.0403223	120568	1271	119297	Male infertility	TRUE	reported	textfile	0.0247515	2.75199e-06	3254	genus.Victivallis.id.2256	TRUE	reported	2	TRUE
rs56349194	A	G	A	G	-0.158501	-0.0302892		0.130938	FALSE	FALSE	FALSE	11	9291249	0.610789	0.0595135	120568	1271	119297	Male infertility	TRUE	reported	textfile	0.0315231	6.25748e-07	3266	genus.Victivallis.id.2256	TRUE	reported	2	TRUE
rs911666	T	C	T	C	-0.118576	-0.00340756		0.302944	FALSE	FALSE	FALSE	14	95604788	0.9379	0.0437372	120568	1271	119297	Male infertility	TRUE	reported	textfile	0.0263146	7.65252e-06	3267	genus.Victivallis.id.2256	TRUE	reported	2	TRUE
rs10506058	A	G	A	G	0.0997048	-0.0358989		0.422106	FALSE	FALSE	FALSE	12	30115552	0.376466	0.04059	120568	1271	119297	Male infertility	TRUE	reported	textfile	0.0221926	8.92443e-06	4163	genus..Clostridiuminnocuumgroup.id.14397	TRUE	reported	2	TRUE
rs1942371	G	A	G	A	-0.157938	-0.0235076		0.123639	FALSE	FALSE	FALSE	18	71607072	0.701631	0.0613584	120568	1271	119297	Male infertility	TRUE	reported	textfile	0.034187	4.06337e-06	3971	genus..Clostridiuminnocuumgroup.id.14397	TRUE	reported	2	TRUE
rs40656	C	T	C	T	0.142664	0.0305221		0.205858	FALSE	FALSE	FALSE	5	9368046	0.541395	0.0499784	120568	1271	119297	Male infertility	TRUE	reported	textfile	0.0311021	8.6152e-06	4048	genus..Clostridiuminnocuumgroup.id.14397	TRUE	reported	2	TRUE
rs4869133	G	A	G	A	-0.180591	-0.017118		0.176738	FALSE	FALSE	FALSE	5	96381915	0.745899	0.0528248	120568	1271	119297	Male infertility	TRUE	reported	textfile	0.0409505	7.24455e-06	3735	genus..Clostridiuminnocuumgroup.id.14397	TRUE	reported	2	TRUE
rs61267978	T	C	T	C	0.14708	0.104645		0.12251	FALSE	FALSE	FALSE	18	6348228	0.087963	0.0613307	120568	1271	119297	Male infertility	TRUE	reported	textfile	0.0320875	5.58513e-06	4165	genus..Clostridiuminnocuumgroup.id.14397	TRUE	reported	2	TRUE
rs6577484	G	A	G	A	0.160425	0.0149647		0.106271	FALSE	FALSE	FALSE	1	8359360	0.820374	0.065905	120568	1271	119297	Male infertility	TRUE	reported	textfile	0.0360857	8.40602e-06	3858	genus..Clostridiuminnocuumgroup.id.14397	TRUE	reported	2	TRUE
rs6890185	T	C	T	C	0.113424	-0.0262982		0.323663	FALSE	FALSE	FALSE	5	71890799	0.541487	0.0430719	120568	1271	119297	Male infertility	TRUE	reported	textfile	0.0233137	1.12244e-06	4166	genus..Clostridiuminnocuumgroup.id.14397	TRUE	reported	2	TRUE
rs77845139	A	G	A	G	-0.114993	-0.0475142		0.251716	FALSE	FALSE	FALSE	15	59412009	0.305877	0.0464045	120568	1271	119297	Male infertility	TRUE	reported	textfile	0.0257186	8.40622e-06	4048	genus..Clostridiuminnocuumgroup.id.14397	TRUE	reported	2	TRUE
rs112617308	T	C	T	C	-0.170873	-0.0299928		0.0927262	FALSE	FALSE	FALSE	10	92425456	0.667341	0.0697835	120568	1271	119297	Male infertility	TRUE	reported	textfile	0.0362844	2.38033e-06	4001	genus..Eubacteriumbrachygroup.id.11296	TRUE	reported	2	TRUE
rs12151423	A	G	A	G	0.101329	-0.0790636		0.517049	FALSE	FALSE	FALSE	2	217372558	0.0492845	0.040213	120568	1271	119297	Male infertility	TRUE	reported	textfile	0.0227324	9.2705e-06	3854	genus..Eubacteriumbrachygroup.id.11296	TRUE	reported	2	TRUE
rs13139592	T	C	T	C	-0.145997	-0.0484662		0.131037	FALSE	FALSE	FALSE	4	143744025	0.41797	0.0598386	120568	1271	119297	Male infertility	TRUE	reported	textfile	0.0327192	7.96753e-06	3842	genus..Eubacteriumbrachygroup.id.11296	TRUE	reported	2	TRUE
rs1384962	A	G	A	G	0.120888	-0.0164795		0.320385	FALSE	FALSE	FALSE	14	22591645	0.702532	0.0431508	120568	1271	119297	Male infertility	TRUE	reported	textfile	0.0266264	6.99292e-06	4001	genus..Eubacteriumbrachygroup.id.11296	TRUE	reported	2	TRUE
rs2913110	C	T	C	T	0.105143	0.0321361		0.351441	FALSE	FALSE	FALSE	10	22603738	0.447393	0.0422972	120568	1271	119297	Male infertility	TRUE	reported	textfile	0.022942	4.55806e-06	4001	genus..Eubacteriumbrachygroup.id.11296	TRUE	reported	2	TRUE
rs4862235	G	A	G	A	0.104806	0.000548026		0.45584	FALSE	FALSE	FALSE	4	183707778	0.989217	0.0405499	120568	1271	119297	Male infertility	TRUE	reported	textfile	0.0225751	3.73143e-06	4000	genus..Eubacteriumbrachygroup.id.11296	TRUE	reported	2	TRUE
rs62348779	T	C	T	C	-0.201481	0.0055796		0.077763	FALSE	FALSE	FALSE	5	17459987	0.941594	0.0761544	120568	1271	119297	Male infertility	TRUE	reported	textfile	0.043286	3.78122e-06	3827	genus..Eubacteriumbrachygroup.id.11296	TRUE	reported	2	TRUE
rs6591893	G	A	G	A	0.108225	-0.0144029		0.345157	FALSE	FALSE	FALSE	11	80525789	0.733861	0.0423622	120568	1271	119297	Male infertility	TRUE	reported	textfile	0.0240319	7.34344e-06	3999	genus..Eubacteriumbrachygroup.id.11296	TRUE	reported	2	TRUE
rs720439	A	G	A	G	-0.111927	-0.00590822		0.245987	FALSE	FALSE	FALSE	22	47794849	0.900572	0.0472891	120568	1271	119297	Male infertility	TRUE	reported	textfile	0.0251252	7.02827e-06	4001	genus..Eubacteriumbrachygroup.id.11296	TRUE	reported	2	TRUE
rs73199919	T	C	T	C	-0.236717	0.0941393		0.0487205	FALSE	FALSE	FALSE	4	6854837	0.309428	0.0926182	120568	1271	119297	Male infertility	TRUE	reported	textfile	0.0531335	8.15524e-06	3008	genus..Eubacteriumbrachygroup.id.11296	TRUE	reported	2	TRUE
rs1020520	T	G	T	G	-0.0590705	0.0790873		0.149365	FALSE	FALSE	FALSE	7	33563534	0.159978	0.0562841	120568	1271	119297	Male infertility	TRUE	reported	textfile	0.0132929	8.88975e-06	17371	genus..Eubacteriumcoprostanoligenesgroup.id.11375	TRUE	reported	2	TRUE
rs10444197	A	G	A	G	-0.0505823	-0.0701328		0.348772	FALSE	FALSE	FALSE	10	2173737	0.0987961	0.0424863	120568	1271	119297	Male infertility	TRUE	reported	textfile	0.0113455	5.98464e-06	17380	genus..Eubacteriumcoprostanoligenesgroup.id.11375	TRUE	reported	2	TRUE
rs11052069	T	C	T	C	0.0477832	0.0106606		0.442119	FALSE	FALSE	FALSE	12	32560985	0.792622	0.040549	120568	1271	119297	Male infertility	TRUE	reported	textfile	0.0107833	9.37949e-06	17380	genus..Eubacteriumcoprostanoligenesgroup.id.11375	TRUE	reported	2	TRUE
rs11720857	C	T	C	T	0.0630776	0.00571345		0.176039	FALSE	FALSE	FALSE	3	114075660	0.914863	0.0534435	120568	1271	119297	Male infertility	TRUE	reported	textfile	0.0144485	9.26255e-06	16960	genus..Eubacteriumcoprostanoligenesgroup.id.11375	TRUE	reported	2	TRUE
rs12906958	C	T	C	T	-0.0533159	0.0626259		0.293451	FALSE	FALSE	FALSE	15	36619397	0.156613	0.04421	120568	1271	119297	Male infertility	TRUE	reported	textfile	0.0115935	4.34803e-06	17380	genus..Eubacteriumcoprostanoligenesgroup.id.11375	TRUE	reported	2	TRUE
rs17159861	C	T	C	T	0.0962228	-0.0693342		0.108097	FALSE	FALSE	FALSE	7	31045547	0.288565	0.0653309	120568	1271	119297	Male infertility	TRUE	reported	textfile	0.0168388	1.03787e-08	17380	genus..Eubacteriumcoprostanoligenesgroup.id.11375	TRUE	reported	2	TRUE
rs2644213	G	A	G	A	0.0538845	-0.0160052		0.303116	FALSE	FALSE	FALSE	10	82746340	0.714855	0.0438088	120568	1271	119297	Male infertility	TRUE	reported	textfile	0.0121245	9.85638e-06	17380	genus..Eubacteriumcoprostanoligenesgroup.id.11375	TRUE	reported	2	TRUE
rs4076415	T	G	T	G	0.0515152	0.0363843		0.369539	FALSE	FALSE	FALSE	15	85897766	0.38554	0.0419303	120568	1271	119297	Male infertility	TRUE	reported	textfile	0.0110294	1.98974e-06	16960	genus..Eubacteriumcoprostanoligenesgroup.id.11375	TRUE	reported	2	TRUE
rs62024432	C	T	C	T	-0.0769698	-0.0822961		0.0947025	FALSE	FALSE	FALSE	15	97326063	0.224546	0.0677597	120568	1271	119297	Male infertility	TRUE	reported	textfile	0.0172101	7.50207e-06	17271	genus..Eubacteriumcoprostanoligenesgroup.id.11375	TRUE	reported	2	TRUE
rs6762473	C	A	C	A	0.0521584	0.00475755		0.340241	FALSE	FALSE	FALSE	3	127420731	0.91053	0.0423381	120568	1271	119297	Male infertility	TRUE	reported	textfile	0.0112353	4.26113e-06	17377	genus..Eubacteriumcoprostanoligenesgroup.id.11375	TRUE	reported	2	TRUE
rs76898927	G	A	G	A	0.123055	-0.0349974		0.0542644	FALSE	FALSE	FALSE	3	81546326	0.694261	0.0890342	120568	1271	119297	Male infertility	TRUE	reported	textfile	0.0266375	4.78979e-06	12197	genus..Eubacteriumcoprostanoligenesgroup.id.11375	TRUE	reported	2	TRUE
rs9648214	T	C	T	C	-0.0828719	0.0173482		0.0857339	FALSE	FALSE	FALSE	7	16341181	0.811115	0.0725905	120568	1271	119297	Male infertility	TRUE	reported	textfile	0.016431	2.5203e-07	17379	genus..Eubacteriumcoprostanoligenesgroup.id.11375	TRUE	reported	2	TRUE
rs182318	G	A	G	A	-0.0824941	-0.0244825		0.0814848	FALSE	FALSE	FALSE	11	31077144	0.742889	0.074635	120568	1271	119297	Male infertility	TRUE	reported	textfile	0.0195615	8.39837e-06	14777	genus..Eubacteriumeligensgroup.id.14372	TRUE	reported	2	TRUE
rs2200429	A	G	A	G	-0.0888825	0.0109006		0.0974292	FALSE	FALSE	FALSE	13	106911110	0.870827	0.067036	120568	1271	119297	Male infertility	TRUE	reported	textfile	0.0198479	5.29721e-06	14761	genus..Eubacteriumeligensgroup.id.14372	TRUE	reported	2	TRUE
rs265534	T	G	T	G	-0.0563756	-0.000453667		0.468179	FALSE	FALSE	FALSE	10	81332251	0.991034	0.0403708	120568	1271	119297	Male infertility	TRUE	reported	textfile	0.0120127	2.26758e-06	14776	genus..Eubacteriumeligensgroup.id.14372	TRUE	reported	2	TRUE
rs4583233	A	C	A	C	0.0670205	0.12457		0.291505	FALSE	FALSE	FALSE	16	81786881	0.00456005	0.0439157	120568	1271	119297	Male infertility	TRUE	reported	textfile	0.0128122	2.83852e-07	14327	genus..Eubacteriumeligensgroup.id.14372	TRUE	reported	2	TRUE
rs56080211	C	T	C	T	0.123093	0.0557005		0.076637	FALSE	FALSE	FALSE	2	109503416	0.468325	0.0768062	120568	1271	119297	Male infertility	TRUE	reported	textfile	0.0282743	9.1429e-06	10699	genus..Eubacteriumeligensgroup.id.14372	TRUE	reported	2	TRUE
rs6923695	T	G	T	G	0.103268	-0.0764284		0.0667678	FALSE	FALSE	FALSE	6	70247112	0.349699	0.0817266	120568	1271	119297	Male infertility	TRUE	reported	textfile	0.0229525	4.87406e-06	12891	genus..Eubacteriumeligensgroup.id.14372	TRUE	reported	2	TRUE
rs10147907	T	G	T	G	0.172263	-0.0190237		0.0774719	FALSE	FALSE	FALSE	14	89018029	0.804719	0.0769426	120568	1271	119297	Male infertility	TRUE	reported	textfile	0.039601	8.27246e-06	3833	genus..Eubacteriumfissicatenagroup.id.14373	TRUE	reported	2	TRUE
rs11818408	G	A	G	A	0.10585	-0.00412591		0.394776	FALSE	FALSE	FALSE	10	94998710	0.920761	0.0414766	120568	1271	119297	Male infertility	TRUE	reported	textfile	0.0237114	8.20015e-06	3590	genus..Eubacteriumfissicatenagroup.id.14373	TRUE	reported	2	TRUE
rs11876297	T	C	T	C	0.131469	0.00908539		0.282491	FALSE	FALSE	FALSE	18	48226901	0.841423	0.0454102	120568	1271	119297	Male infertility	TRUE	reported	textfile	0.0281712	2.66556e-06	3396	genus..Eubacteriumfissicatenagroup.id.14373	TRUE	reported	2	TRUE
rs151257695	A	G	A	G	0.20951	-0.165608		0.0707048	FALSE	FALSE	FALSE	7	73629231	0.0377294	0.0797041	120568	1271	119297	Male infertility	TRUE	reported	textfile	0.0454847	3.09681e-06	3587	genus..Eubacteriumfissicatenagroup.id.14373	TRUE	reported	2	TRUE
rs1768152	T	C	T	C	0.139489	-0.0778196		0.104927	FALSE	FALSE	FALSE	3	39563463	0.240278	0.0662693	120568	1271	119297	Male infertility	TRUE	reported	textfile	0.0316186	8.70054e-06	3590	genus..Eubacteriumfissicatenagroup.id.14373	TRUE	reported	2	TRUE
rs2733072	G	A	G	A	0.109644	0.0260114		0.503993	FALSE	FALSE	FALSE	8	5576177	0.519227	0.0403567	120568	1271	119297	Male infertility	TRUE	reported	textfile	0.0228306	1.49089e-06	3833	genus..Eubacteriumfissicatenagroup.id.14373	TRUE	reported	2	TRUE
rs3771393	C	T	C	T	0.130842	-0.00290203		0.193929	FALSE	FALSE	FALSE	2	70918116	0.954556	0.0509251	120568	1271	119297	Male infertility	TRUE	reported	textfile	0.0266671	7.37909e-07	3792	genus..Eubacteriumfissicatenagroup.id.14373	TRUE	reported	2	TRUE
rs6934739	A	G	A	G	0.111463	-0.0224272		0.332304	FALSE	FALSE	FALSE	6	39972698	0.598884	0.0426369	120568	1271	119297	Male infertility	TRUE	reported	textfile	0.0252788	9.75326e-06	3831	genus..Eubacteriumfissicatenagroup.id.14373	TRUE	reported	2	TRUE
rs7104872	G	A	G	A	0.138612	0.0907113		0.112021	FALSE	FALSE	FALSE	11	115294391	0.164978	0.0653294	120568	1271	119297	Male infertility	TRUE	reported	textfile	0.0291906	2.7315e-06	3829	genus..Eubacteriumfissicatenagroup.id.14373	TRUE	reported	2	TRUE
rs10501370	C	T	C	T	-0.115589	-0.0411855		0.062224	FALSE	FALSE	FALSE	11	58273149	0.621619	0.0834462	120568	1271	119297	Male infertility	TRUE	reported	textfile	0.0252489	5.41918e-06	13824	genus..Eubacteriumhalliigroup.id.11338	TRUE	reported	2	TRUE
rs10798999	C	T	C	T	0.0601661	0.0381937		0.267209	FALSE	FALSE	FALSE	1	33843316	0.40475	0.0458416	120568	1271	119297	Male infertility	TRUE	reported	textfile	0.0126752	2.60558e-06	16561	genus..Eubacteriumhalliigroup.id.11338	TRUE	reported	2	TRUE
rs117748144	T	C	T	C	-0.126582	-0.0428731		0.0508869	FALSE	FALSE	FALSE	11	11750090	0.644775	0.0929938	120568	1271	119297	Male infertility	TRUE	reported	textfile	0.028712	7.86002e-06	10861	genus..Eubacteriumhalliigroup.id.11338	TRUE	reported	2	TRUE
rs13116360	T	C	T	C	0.154124	-0.116057		0.0668189	FALSE	FALSE	FALSE	4	110964275	0.156724	0.0819508	120568	1271	119297	Male infertility	TRUE	reported	textfile	0.0297185	2.94487e-07	10323	genus..Eubacteriumhalliigroup.id.11338	TRUE	reported	2	TRUE
rs17074066	T	C	T	C	-0.0813986	-0.0275959		0.0208623	FALSE	FALSE	FALSE	4	182788383	0.8514	0.14731	120568	1271	119297	Male infertility	TRUE	reported	textfile	0.0189272	9.34905e-06	15804	genus..Eubacteriumhalliigroup.id.11338	TRUE	reported	2	TRUE
rs17474256	G	A	G	A	0.0810805	0.0295599		0.0974321	FALSE	FALSE	FALSE	1	103982054	0.666178	0.0685208	120568	1271	119297	Male infertility	TRUE	reported	textfile	0.0184573	9.45445e-06	16460	genus..Eubacteriumhalliigroup.id.11338	TRUE	reported	2	TRUE
rs281379	A	G	A	G	-0.0499523	0.0173359		0.408246	FALSE	FALSE	FALSE	19	48711017	0.671944	0.0409366	120568	1271	119297	Male infertility	TRUE	reported	textfile	0.0112153	9.32796e-06	16130	genus..Eubacteriumhalliigroup.id.11338	TRUE	reported	2	TRUE
rs28584818	A	G	A	G	0.126115	0.0201283		0.0799273	FALSE	FALSE	FALSE	3	64678780	0.78561	0.0739972	120568	1271	119297	Male infertility	TRUE	reported	textfile	0.0268627	4.43235e-06	11095	genus..Eubacteriumhalliigroup.id.11338	TRUE	reported	2	TRUE
rs60254196	A	G	A	G	-0.0522832	0.0629868		0.465247	FALSE	FALSE	FALSE	7	149159628	0.120245	0.0405387	120568	1271	119297	Male infertility	TRUE	reported	textfile	0.0111865	2.69672e-06	16238	genus..Eubacteriumhalliigroup.id.11338	TRUE	reported	2	TRUE
rs630939	C	T	C	T	-0.0508914	-0.0211777		0.453175	FALSE	FALSE	FALSE	18	50858093	0.60312	0.0407327	120568	1271	119297	Male infertility	TRUE	reported	textfile	0.0114352	9.15759e-06	16238	genus..Eubacteriumhalliigroup.id.11338	TRUE	reported	2	TRUE
rs6550770	T	C	T	C	-0.198087	0.138488		0.042687	FALSE	FALSE	FALSE	3	23621925	0.172015	0.1014	120568	1271	119297	Male infertility	TRUE	reported	textfile	0.0443545	4.823e-06	4279	genus..Eubacteriumhalliigroup.id.11338	TRUE	reported	2	TRUE
rs74018587	C	T	C	T	0.208943	-0.0841723		0.0396866	FALSE	FALSE	FALSE	15	61721961	0.415326	0.103335	120568	1271	119297	Male infertility	TRUE	reported	textfile	0.043822	3.70257e-06	3039	genus..Eubacteriumhalliigroup.id.11338	TRUE	reported	2	TRUE
rs78056098	G	T	G	T	-0.0507411	0.0130335		0.354839	FALSE	FALSE	FALSE	11	123919170	0.756282	0.0419939	120568	1271	119297	Male infertility	TRUE	reported	textfile	0.0113758	8.28818e-06	16568	genus..Eubacteriumhalliigroup.id.11338	TRUE	reported	2	TRUE
rs949971	T	G	T	G	-0.0540164	0.0309481		0.325819	FALSE	FALSE	FALSE	3	110564542	0.471396	0.042971	120568	1271	119297	Male infertility	TRUE	reported	textfile	0.0116101	3.29002e-06	16566	genus..Eubacteriumhalliigroup.id.11338	TRUE	reported	2	TRUE
rs10263623	C	T	C	T	0.193496	0.0581849		0.0398297	FALSE	FALSE	FALSE	7	65429224	0.583766	0.106198	120568	1271	119297	Male infertility	TRUE	reported	textfile	0.0439023	8.90706e-06	3080	genus..Eubacteriumnodatumgroup.id.11297	TRUE	reported	2	TRUE
rs10458299	T	C	T	C	-0.187753	0.119806		0.0750104	FALSE	FALSE	FALSE	7	135367596	0.12403	0.0778931	120568	1271	119297	Male infertility	TRUE	reported	textfile	0.041969	8.36714e-06	3271	genus..Eubacteriumnodatumgroup.id.11297	TRUE	reported	2	TRUE
rs11006576	A	G	A	G	-0.110167	0.0041294		0.541355	FALSE	FALSE	FALSE	10	59562257	0.919194	0.0407044	120568	1271	119297	Male infertility	TRUE	reported	textfile	0.024593	7.98664e-06	3295	genus..Eubacteriumnodatumgroup.id.11297	TRUE	reported	2	TRUE
rs113893692	C	T	C	T	-0.185107	-0.049538		0.122741	FALSE	FALSE	FALSE	9	28245520	0.423816	0.0619364	120568	1271	119297	Male infertility	TRUE	reported	textfile	0.0403573	5.75702e-06	3195	genus..Eubacteriumnodatumgroup.id.11297	TRUE	reported	2	TRUE
rs34297067	A	G	A	G	-0.186907	0.0423573		0.146553	FALSE	FALSE	FALSE	14	51719170	0.454764	0.0566656	120568	1271	119297	Male infertility	TRUE	reported	textfile	0.0341475	6.59784e-08	3271	genus..Eubacteriumnodatumgroup.id.11297	TRUE	reported	2	TRUE
rs61841040	G	T	G	T	0.160621	0.0382809		0.199968	FALSE	FALSE	FALSE	10	9617786	0.449553	0.0506253	120568	1271	119297	Male infertility	TRUE	reported	textfile	0.0341609	3.56141e-06	3295	genus..Eubacteriumnodatumgroup.id.11297	TRUE	reported	2	TRUE
rs6818880	A	G	A	G	-0.110081	0.0425527		0.466529	FALSE	FALSE	FALSE	4	93791596	0.293853	0.0405377	120568	1271	119297	Male infertility	TRUE	reported	textfile	0.0245964	7.8254e-06	3291	genus..Eubacteriumnodatumgroup.id.11297	TRUE	reported	2	TRUE
rs77910827	C	T	C	T	0.201788	0.0168223		0.107623	FALSE	FALSE	FALSE	9	93835703	0.796871	0.065355	120568	1271	119297	Male infertility	TRUE	reported	textfile	0.0413568	9.05381e-07	3271	genus..Eubacteriumnodatumgroup.id.11297	TRUE	reported	2	TRUE
rs7827125	C	T	C	T	0.1223	0.0481497		0.279501	FALSE	FALSE	FALSE	8	5097390	0.281631	0.0447213	120568	1271	119297	Male infertility	TRUE	reported	textfile	0.0271331	7.17355e-06	3294	genus..Eubacteriumnodatumgroup.id.11297	TRUE	reported	2	TRUE
rs7880204	T	C	T	C	-0.125454	-0.0727163		0.244382	FALSE	FALSE	FALSE	1	171091680	0.121894	0.0470086	120568	1271	119297	Male infertility	TRUE	reported	textfile	0.0275303	6.83884e-06	3294	genus..Eubacteriumnodatumgroup.id.11297	TRUE	reported	2	TRUE
rs9425984	T	C	T	C	-0.130234	-0.00277992		0.219407	FALSE	FALSE	FALSE	1	34064135	0.954868	0.0491196	120568	1271	119297	Male infertility	TRUE	reported	textfile	0.0292347	7.20681e-06	3294	genus..Eubacteriumnodatumgroup.id.11297	TRUE	reported	2	TRUE
rs12129908	C	A	C	A	0.0893273	7.56602e-05		0.398694	FALSE	FALSE	FALSE	1	195094889	0.998532	0.0411104	120568	1271	119297	Male infertility	TRUE	reported	textfile	0.0198333	5.79516e-06	5377	genus..Eubacteriumoxidoreducensgroup.id.11339	TRUE	reported	2	TRUE
rs12423772	G	T	G	T	0.14098	0.0687468		0.154428	FALSE	FALSE	FALSE	12	94121564	0.222402	0.0563422	120568	1271	119297	Male infertility	TRUE	reported	textfile	0.0295029	2.62925e-06	5321	genus..Eubacteriumoxidoreducensgroup.id.11339	TRUE	reported	2	TRUE
rs2973294	G	T	G	T	0.0923559	0.0397798		0.413444	FALSE	FALSE	FALSE	4	37525057	0.329224	0.0407715	120568	1271	119297	Male infertility	TRUE	reported	textfile	0.0195439	2.38836e-06	5378	genus..Eubacteriumoxidoreducensgroup.id.11339	TRUE	reported	2	TRUE
rs34561138	G	A	G	A	0.216145	0.026774		0.0398536	FALSE	FALSE	FALSE	16	86446749	0.801997	0.10677	120568	1271	119297	Male infertility	TRUE	reported	textfile	0.045992	2.51163e-06	4186	genus..Eubacteriumoxidoreducensgroup.id.11339	TRUE	reported	2	TRUE
rs440215	C	T	C	T	0.0932766	0.0473067		0.438301	FALSE	FALSE	FALSE	5	107546693	0.244458	0.0406444	120568	1271	119297	Male infertility	TRUE	reported	textfile	0.0195294	1.65407e-06	5377	genus..Eubacteriumoxidoreducensgroup.id.11339	TRUE	reported	2	TRUE
rs10248854	C	A	C	A	-0.0527827	-0.000478319		0.393609	FALSE	FALSE	FALSE	7	121641184	0.990721	0.0411283	120568	1271	119297	Male infertility	TRUE	reported	textfile	0.0113464	4.20676e-06	17348	genus..Eubacteriumrectalegroup.id.14374	TRUE	reported	2	TRUE
rs10797540	A	G	A	G	0.0503179	-0.0999563		0.445581	FALSE	FALSE	FALSE	1	234394624	0.0132724	0.0403639	120568	1271	119297	Male infertility	TRUE	reported	textfile	0.0108389	3.53384e-06	17350	genus..Eubacteriumrectalegroup.id.14374	TRUE	reported	2	TRUE
rs143694765	T	C	T	C	0.0870025	-0.0136907		0.100466	FALSE	FALSE	FALSE	1	115540288	0.839425	0.0675653	120568	1271	119297	Male infertility	TRUE	reported	textfile	0.019779	9.75369e-06	15124	genus..Eubacteriumrectalegroup.id.14374	TRUE	reported	2	TRUE
rs2884897	A	G	A	G	-0.129364	0.0157123		0.0347272	FALSE	FALSE	FALSE	11	8107990	0.887484	0.11105	120568	1271	119297	Male infertility	TRUE	reported	textfile	0.0289021	6.44426e-06	10813	genus..Eubacteriumrectalegroup.id.14374	TRUE	reported	2	TRUE
rs314726	T	C	T	C	0.0528824	0.0371369		0.496449	FALSE	FALSE	FALSE	2	124795578	0.360145	0.0405828	120568	1271	119297	Male infertility	TRUE	reported	textfile	0.0109486	1.37967e-06	16966	genus..Eubacteriumrectalegroup.id.14374	TRUE	reported	2	TRUE
rs35398954	A	G	A	G	-0.0901402	0.0936824		0.161601	FALSE	FALSE	FALSE	15	92463535	0.0886707	0.0550279	120568	1271	119297	Male infertility	TRUE	reported	textfile	0.0174602	5.39945e-07	16621	genus..Eubacteriumrectalegroup.id.14374	TRUE	reported	2	TRUE
rs58498416	C	T	C	T	-0.0517316	-0.0407956		0.357703	FALSE	FALSE	FALSE	15	87338282	0.331292	0.0419917	120568	1271	119297	Male infertility	TRUE	reported	textfile	0.0118196	9.6842e-06	17350	genus..Eubacteriumrectalegroup.id.14374	TRUE	reported	2	TRUE
rs59427698	A	G	A	G	-0.0576035	0.0509773		0.191279	FALSE	FALSE	FALSE	9	126663466	0.326121	0.051914	120568	1271	119297	Male infertility	TRUE	reported	textfile	0.0130853	5.36906e-06	16613	genus..Eubacteriumrectalegroup.id.14374	TRUE	reported	2	TRUE
rs62547233	A	G	A	G	0.0536319	0.0173588		0.282174	FALSE	FALSE	FALSE	9	89398504	0.697612	0.0446764	120568	1271	119297	Male infertility	TRUE	reported	textfile	0.0120201	9.8982e-06	17347	genus..Eubacteriumrectalegroup.id.14374	TRUE	reported	2	TRUE
rs10131724	A	C	A	C	-0.199832	-0.0215385		0.099153	FALSE	FALSE	FALSE	14	51752348	0.751742	0.068086	120568	1271	119297	Male infertility	TRUE	reported	textfile	0.0414577	2.38663e-06	5071	genus..Eubacteriumruminantiumgroup.id.11340	TRUE	reported	2	TRUE
rs10923018	G	A	G	A	0.0726438	-0.0337713		0.579532	FALSE	FALSE	FALSE	1	88057716	0.407449	0.0407673	120568	1271	119297	Male infertility	TRUE	reported	textfile	0.0160924	6.79541e-06	7739	genus..Eubacteriumruminantiumgroup.id.11340	TRUE	reported	2	TRUE
rs11637981	G	T	G	T	-0.073258	-0.0137644		0.555423	FALSE	FALSE	FALSE	15	60997423	0.734316	0.0405562	120568	1271	119297	Male infertility	TRUE	reported	textfile	0.0160888	5.43671e-06	7718	genus..Eubacteriumruminantiumgroup.id.11340	TRUE	reported	2	TRUE
rs13025464	T	C	T	C	-0.0737077	0.0134215		0.404032	FALSE	FALSE	FALSE	2	200745922	0.744543	0.0411902	120568	1271	119297	Male infertility	TRUE	reported	textfile	0.0163786	6.96842e-06	7738	genus..Eubacteriumruminantiumgroup.id.11340	TRUE	reported	2	TRUE
rs139749	C	T	C	T	-0.0845439	0.0026466		0.342374	FALSE	FALSE	FALSE	22	24907088	0.950245	0.0424144	120568	1271	119297	Male infertility	TRUE	reported	textfile	0.0171791	8.58845e-07	7314	genus..Eubacteriumruminantiumgroup.id.11340	TRUE	reported	2	TRUE
rs16891896	G	A	G	A	-0.174787	0.00645004		0.0848178	FALSE	FALSE	FALSE	5	33897484	0.928463	0.0718441	120568	1271	119297	Male infertility	TRUE	reported	textfile	0.0390573	2.3812e-06	4753	genus..Eubacteriumruminantiumgroup.id.11340	TRUE	reported	2	TRUE
rs17519472	C	T	C	T	0.107804	-0.00923382		0.138568	FALSE	FALSE	FALSE	12	30208021	0.873177	0.0578473	120568	1271	119297	Male infertility	TRUE	reported	textfile	0.0233984	4.70356e-06	7710	genus..Eubacteriumruminantiumgroup.id.11340	TRUE	reported	2	TRUE
rs209813	G	A	G	A	-0.103488	-0.127544		0.144959	FALSE	FALSE	FALSE	6	11953400	0.0259603	0.0572768	120568	1271	119297	Male infertility	TRUE	reported	textfile	0.0236391	9.23146e-06	7264	genus..Eubacteriumruminantiumgroup.id.11340	TRUE	reported	2	TRUE
rs2116427	A	G	A	G	0.0911461	-0.0470327		0.254517	FALSE	FALSE	FALSE	5	121847301	0.309056	0.0462371	120568	1271	119297	Male infertility	TRUE	reported	textfile	0.0182353	4.67364e-07	7739	genus..Eubacteriumruminantiumgroup.id.11340	TRUE	reported	2	TRUE
rs2229917	A	G	A	G	0.153538	0.147507		0.0424863	FALSE	FALSE	FALSE	9	128218658	0.135899	0.098916	120568	1271	119297	Male infertility	TRUE	reported	textfile	0.0323922	2.15894e-06	7050	genus..Eubacteriumruminantiumgroup.id.11340	TRUE	reported	2	TRUE
rs2418654	C	T	C	T	-0.0748879	-0.0230402		0.434567	FALSE	FALSE	FALSE	2	71020448	0.575297	0.0411236	120568	1271	119297	Male infertility	TRUE	reported	textfile	0.0165852	6.17247e-06	7314	genus..Eubacteriumruminantiumgroup.id.11340	TRUE	reported	2	TRUE
rs2817174	C	T	C	T	-0.0734306	0.0199126		0.395872	FALSE	FALSE	FALSE	1	3127617	0.629837	0.0413161	120568	1271	119297	Male infertility	TRUE	reported	textfile	0.0163687	7.8696e-06	7710	genus..Eubacteriumruminantiumgroup.id.11340	TRUE	reported	2	TRUE
rs57340348	T	C	T	C	-0.0979429	0.000453507		0.201204	FALSE	FALSE	FALSE	6	129708969	0.992791	0.0501945	120568	1271	119297	Male infertility	TRUE	reported	textfile	0.0212166	4.93278e-06	7314	genus..Eubacteriumruminantiumgroup.id.11340	TRUE	reported	2	TRUE
rs606117	A	G	A	G	0.0833243	0.0253585		0.273221	FALSE	FALSE	FALSE	9	2539358	0.576278	0.0453779	120568	1271	119297	Male infertility	TRUE	reported	textfile	0.018056	4.81639e-06	7263	genus..Eubacteriumruminantiumgroup.id.11340	TRUE	reported	2	TRUE
rs6676699	G	T	G	T	-0.0888124	-0.0212455		0.298508	FALSE	FALSE	FALSE	1	198009151	0.629322	0.0440155	120568	1271	119297	Male infertility	TRUE	reported	textfile	0.0196447	6.37979e-06	7708	genus..Eubacteriumruminantiumgroup.id.11340	TRUE	reported	2	TRUE
rs7000472	A	G	A	G	-0.0762282	-0.0298327		0.416416	FALSE	FALSE	FALSE	8	137614025	0.466855	0.0410012	120568	1271	119297	Male infertility	TRUE	reported	textfile	0.016523	4.06848e-06	7739	genus..Eubacteriumruminantiumgroup.id.11340	TRUE	reported	2	TRUE
rs72836424	C	T	C	T	-0.139825	-0.0669581		0.111303	FALSE	FALSE	FALSE	10	127239189	0.289402	0.0632019	120568	1271	119297	Male infertility	TRUE	reported	textfile	0.030069	2.62125e-06	7314	genus..Eubacteriumruminantiumgroup.id.11340	TRUE	reported	2	TRUE
rs73139629	A	C	A	C	-0.115098	-0.114622		0.0923231	FALSE	FALSE	FALSE	12	62912223	0.106916	0.0710963	120568	1271	119297	Male infertility	TRUE	reported	textfile	0.0247909	5.36199e-06	7314	genus..Eubacteriumruminantiumgroup.id.11340	TRUE	reported	2	TRUE
rs11617697	A	G	A	G	-0.143349	0.0478331		0.0552751	FALSE	FALSE	FALSE	13	98133646	0.587032	0.0880675	120568	1271	119297	Male infertility	TRUE	reported	textfile	0.0286241	7.21757e-07	11497	genus..Eubacteriumventriosumgroup.id.11341	TRUE	reported	2	TRUE
rs12964517	G	A	G	A	0.0587198	0.069677		0.282325	FALSE	FALSE	FALSE	18	24880821	0.121525	0.0449992	120568	1271	119297	Male infertility	TRUE	reported	textfile	0.0123453	2.07499e-06	15289	genus..Eubacteriumventriosumgroup.id.11341	TRUE	reported	2	TRUE
rs13082419	C	T	C	T	-0.0715522	0.0101747		0.111674	FALSE	FALSE	FALSE	3	108017587	0.873209	0.0637577	120568	1271	119297	Male infertility	TRUE	reported	textfile	0.016137	9.55987e-06	14501	genus..Eubacteriumventriosumgroup.id.11341	TRUE	reported	2	TRUE
rs16884680	G	T	G	T	-0.0906428	-0.0436811		0.103044	FALSE	FALSE	FALSE	8	113432826	0.51358	0.066865	120568	1271	119297	Male infertility	TRUE	reported	textfile	0.0191909	1.73969e-06	15289	genus..Eubacteriumventriosumgroup.id.11341	TRUE	reported	2	TRUE
rs35179274	C	T	C	T	-0.0627263	-0.0185964		0.181037	FALSE	FALSE	FALSE	14	51493907	0.72526	0.0529153	120568	1271	119297	Male infertility	TRUE	reported	textfile	0.013786	5.75792e-06	15287	genus..Eubacteriumventriosumgroup.id.11341	TRUE	reported	2	TRUE
rs3809430	T	C	T	C	-0.0548171	0.111174		0.30661	FALSE	FALSE	FALSE	14	44506307	0.0112297	0.0438475	120568	1271	119297	Male infertility	TRUE	reported	textfile	0.0118426	3.55317e-06	15287	genus..Eubacteriumventriosumgroup.id.11341	TRUE	reported	2	TRUE
rs57199565	T	C	T	C	0.0783394	-0.00386482		0.202405	FALSE	FALSE	FALSE	3	190505943	0.940486	0.0517665	120568	1271	119297	Male infertility	TRUE	reported	textfile	0.0160257	7.97037e-07	14913	genus..Eubacteriumventriosumgroup.id.11341	TRUE	reported	2	TRUE
rs66746423	C	T	C	T	0.0751501	-0.0629636		0.152104	FALSE	FALSE	FALSE	1	108855642	0.263182	0.0562728	120568	1271	119297	Male infertility	TRUE	reported	textfile	0.0164978	6.11142e-06	14578	genus..Eubacteriumventriosumgroup.id.11341	TRUE	reported	2	TRUE
rs6704822	A	G	A	G	0.0739179	0.042428		0.128789	FALSE	FALSE	FALSE	2	202797056	0.473268	0.0591602	120568	1271	119297	Male infertility	TRUE	reported	textfile	0.0166705	6.6223e-06	15289	genus..Eubacteriumventriosumgroup.id.11341	TRUE	reported	2	TRUE
rs72783037	C	A	C	A	0.0658926	-0.0742632		0.206962	FALSE	FALSE	FALSE	16	60314477	0.13588	0.0497972	120568	1271	119297	Male infertility	TRUE	reported	textfile	0.0143747	6.54762e-06	15286	genus..Eubacteriumventriosumgroup.id.11341	TRUE	reported	2	TRUE
rs73615400	T	C	T	C	-0.0956303	-0.0291857		0.094893	FALSE	FALSE	FALSE	20	51524380	0.672295	0.068997	120568	1271	119297	Male infertility	TRUE	reported	textfile	0.0193428	9.53613e-07	15146	genus..Eubacteriumventriosumgroup.id.11341	TRUE	reported	2	TRUE
rs73849225	T	C	T	C	0.0975711	0.0881809		0.0827953	FALSE	FALSE	FALSE	4	125450659	0.22822	0.0731818	120568	1271	119297	Male infertility	TRUE	reported	textfile	0.0224388	5.20909e-06	14573	genus..Eubacteriumventriosumgroup.id.11341	TRUE	reported	2	TRUE
rs78250280	G	A	G	A	0.0749762	0.0242016		0.142368	FALSE	FALSE	FALSE	1	147819813	0.677991	0.0582882	120568	1271	119297	Male infertility	TRUE	reported	textfile	0.0164404	3.35791e-06	14835	genus..Eubacteriumventriosumgroup.id.11341	TRUE	reported	2	TRUE
rs876734	C	T	C	T	-0.0618696	0.0393757		0.281297	FALSE	FALSE	FALSE	12	52030212	0.38442	0.0452709	120568	1271	119297	Male infertility	TRUE	reported	textfile	0.0132532	2.88908e-06	14913	genus..Eubacteriumventriosumgroup.id.11341	TRUE	reported	2	TRUE
rs9316536	T	G	T	G	-0.0817111	-0.0512286		0.141687	FALSE	FALSE	FALSE	13	51364440	0.376071	0.0578751	120568	1271	119297	Male infertility	TRUE	reported	textfile	0.0183121	7.83519e-06	15289	genus..Eubacteriumventriosumgroup.id.11341	TRUE	reported	2	TRUE
rs10140184	A	C	A	C	0.0576795	-0.00673565		0.472103	FALSE	FALSE	FALSE	14	72715075	0.869493	0.0409954	120568	1271	119297	Male infertility	TRUE	reported	textfile	0.012599	4.95862e-06	12930	genus..Eubacteriumxylanophilumgroup.id.14375	TRUE	reported	2	TRUE
rs10917203	A	C	A	C	0.0612633	-0.02983		0.393422	FALSE	FALSE	FALSE	1	22300773	0.47031	0.0413173	120568	1271	119297	Male infertility	TRUE	reported	textfile	0.0130917	3.15155e-06	12930	genus..Eubacteriumxylanophilumgroup.id.14375	TRUE	reported	2	TRUE
rs112176119	C	T	C	T	-0.113455	0.121811		0.0934767	FALSE	FALSE	FALSE	16	73662872	0.077555	0.0690129	120568	1271	119297	Male infertility	TRUE	reported	textfile	0.0245762	3.32766e-06	12199	genus..Eubacteriumxylanophilumgroup.id.14375	TRUE	reported	2	TRUE
rs13239072	G	A	G	A	0.0687427	0.00841876		0.275647	FALSE	FALSE	FALSE	7	43526745	0.850349	0.0446208	120568	1271	119297	Male infertility	TRUE	reported	textfile	0.0142728	1.81783e-06	13307	genus..Eubacteriumxylanophilumgroup.id.14375	TRUE	reported	2	TRUE
rs17830032	G	A	G	A	-0.160597	-0.220177		0.0812347	FALSE	FALSE	FALSE	20	59420451	0.00414534	0.0768	120568	1271	119297	Male infertility	TRUE	reported	textfile	0.0310515	2.38893e-07	9527	genus..Eubacteriumxylanophilumgroup.id.14375	TRUE	reported	2	TRUE
rs1999224	G	T	G	T	-0.0949051	-0.0721415		0.0972405	FALSE	FALSE	FALSE	9	127735841	0.295929	0.0690216	120568	1271	119297	Male infertility	TRUE	reported	textfile	0.0203503	3.75492e-06	13309	genus..Eubacteriumxylanophilumgroup.id.14375	TRUE	reported	2	TRUE
rs2012708	A	G	A	G	0.0573202	-0.032147		0.34527	FALSE	FALSE	FALSE	16	84756953	0.447051	0.0422798	120568	1271	119297	Male infertility	TRUE	reported	textfile	0.0126905	6.5254e-06	13306	genus..Eubacteriumxylanophilumgroup.id.14375	TRUE	reported	2	TRUE
rs2213117	T	G	T	G	0.0877797	0.0292112		0.163068	FALSE	FALSE	FALSE	11	131139765	0.596712	0.0552056	120568	1271	119297	Male infertility	TRUE	reported	textfile	0.0189012	4.21329e-06	12878	genus..Eubacteriumxylanophilumgroup.id.14375	TRUE	reported	2	TRUE
rs75586835	A	G	A	G	-0.114498	0.0216127		0.0714182	FALSE	FALSE	FALSE	4	86970786	0.784206	0.0789241	120568	1271	119297	Male infertility	TRUE	reported	textfile	0.0263455	9.38708e-06	12550	genus..Eubacteriumxylanophilumgroup.id.14375	TRUE	reported	2	TRUE
rs10931481	G	A	G	A	0.0610096	0.0420683		0.289829	FALSE	FALSE	FALSE	2	191090126	0.342263	0.0442962	120568	1271	119297	Male infertility	TRUE	reported	textfile	0.0130484	3.38211e-06	13382	genus..Ruminococcusgauvreauiigroup.id.11342	TRUE	reported	2	TRUE
rs12079579	A	G	A	G	0.0955324	0.0703675		0.0846712	FALSE	FALSE	FALSE	1	161910692	0.331682	0.0724892	120568	1271	119297	Male infertility	TRUE	reported	textfile	0.0213436	5.03725e-06	12986	genus..Ruminococcusgauvreauiigroup.id.11342	TRUE	reported	2	TRUE
rs12539819	C	T	C	T	0.110654	0.0981024		0.0715288	FALSE	FALSE	FALSE	7	153790311	0.223063	0.0805157	120568	1271	119297	Male infertility	TRUE	reported	textfile	0.0240684	4.49375e-06	11860	genus..Ruminococcusgauvreauiigroup.id.11342	TRUE	reported	2	TRUE
rs1391597	C	T	C	T	0.0590284	-0.031848		0.394833	FALSE	FALSE	FALSE	12	60725485	0.438394	0.0410991	120568	1271	119297	Male infertility	TRUE	reported	textfile	0.0124874	1.85964e-06	13382	genus..Ruminococcusgauvreauiigroup.id.11342	TRUE	reported	2	TRUE
rs2047242	A	G	A	G	-0.067603	0.0116873		0.231686	FALSE	FALSE	FALSE	10	28912931	0.806816	0.0477937	120568	1271	119297	Male infertility	TRUE	reported	textfile	0.0133738	2.46372e-07	13369	genus..Ruminococcusgauvreauiigroup.id.11342	TRUE	reported	2	TRUE
rs2166943	A	C	A	C	0.0566974	-0.114589		0.419365	FALSE	FALSE	FALSE	8	136078607	0.00501407	0.0408352	120568	1271	119297	Male infertility	TRUE	reported	textfile	0.0123497	5.27717e-06	13377	genus..Ruminococcusgauvreauiigroup.id.11342	TRUE	reported	2	TRUE
rs289410	G	A	G	A	-0.0654926	-0.00235824		0.276786	FALSE	FALSE	FALSE	15	85020252	0.958199	0.0449925	120568	1271	119297	Male infertility	TRUE	reported	textfile	0.0139101	2.27464e-06	13380	genus..Ruminococcusgauvreauiigroup.id.11342	TRUE	reported	2	TRUE
rs431418	A	G	A	G	-0.094737	0.0930177		0.093728	FALSE	FALSE	FALSE	5	166992547	0.176066	0.0687509	120568	1271	119297	Male infertility	TRUE	reported	textfile	0.0210157	5.53667e-06	13289	genus..Ruminococcusgauvreauiigroup.id.11342	TRUE	reported	2	TRUE
rs71386687	T	G	T	G	0.121037	-0.026184		0.117052	FALSE	FALSE	FALSE	16	2717893	0.679568	0.0633914	120568	1271	119297	Male infertility	TRUE	reported	textfile	0.02386	2.90761e-07	11340	genus..Ruminococcusgauvreauiigroup.id.11342	TRUE	reported	2	TRUE
rs73802842	C	A	C	A	0.0736808	0.00917077		0.241539	FALSE	FALSE	FALSE	4	18823237	0.846668	0.0474257	120568	1271	119297	Male infertility	TRUE	reported	textfile	0.0169665	7.48026e-06	13382	genus..Ruminococcusgauvreauiigroup.id.11342	TRUE	reported	2	TRUE
rs9870933	A	G	A	G	0.0621643	-0.0243615		0.394565	FALSE	FALSE	FALSE	3	112653470	0.554861	0.0412563	120568	1271	119297	Male infertility	TRUE	reported	textfile	0.0126072	8.4912e-07	13382	genus..Ruminococcusgauvreauiigroup.id.11342	TRUE	reported	2	TRUE
rs11597105	A	G	A	G	0.114673	0.0625395		0.196967	FALSE	FALSE	FALSE	10	6470619	0.213662	0.0502908	120568	1271	119297	Male infertility	TRUE	reported	textfile	0.0250653	6.94868e-06	6328	genus..Ruminococcusgnavusgroup.id.14376	TRUE	reported	2	TRUE
rs11864644	T	C	T	C	-0.139804	0.0501566		0.115977	FALSE	FALSE	FALSE	16	383078	0.422735	0.0625639	120568	1271	119297	Male infertility	TRUE	reported	textfile	0.0318253	5.0088e-06	6241	genus..Ruminococcusgnavusgroup.id.14376	TRUE	reported	2	TRUE
rs12136548	C	T	C	T	0.0901946	0.051639		0.286375	FALSE	FALSE	FALSE	1	114625476	0.246124	0.0445235	120568	1271	119297	Male infertility	TRUE	reported	textfile	0.0196476	3.09631e-06	6401	genus..Ruminococcusgnavusgroup.id.14376	TRUE	reported	2	TRUE
rs12989336	G	A	G	A	-0.0846861	0.0654375		0.279354	FALSE	FALSE	FALSE	2	36032198	0.144187	0.0448087	120568	1271	119297	Male infertility	TRUE	reported	textfile	0.0187936	7.11808e-06	6401	genus..Ruminococcusgnavusgroup.id.14376	TRUE	reported	2	TRUE
rs13163520	G	A	G	A	-0.127377	-0.115012		0.18369	FALSE	FALSE	FALSE	5	18662577	0.0265699	0.0518592	120568	1271	119297	Male infertility	TRUE	reported	textfile	0.0233883	5.61015e-08	6326	genus..Ruminococcusgnavusgroup.id.14376	TRUE	reported	2	TRUE
rs2909242	C	A	C	A	-0.0909965	-0.033867		0.330353	FALSE	FALSE	FALSE	8	128212434	0.429552	0.0428719	120568	1271	119297	Male infertility	TRUE	reported	textfile	0.018351	7.40957e-07	6401	genus..Ruminococcusgnavusgroup.id.14376	TRUE	reported	2	TRUE
rs3124783	A	G	A	G	-0.11599	0.0979533		0.128886	FALSE	FALSE	FALSE	9	132963204	0.103931	0.0602386	120568	1271	119297	Male infertility	TRUE	reported	textfile	0.0249099	2.6652e-06	6401	genus..Ruminococcusgnavusgroup.id.14376	TRUE	reported	2	TRUE
rs4388134	C	T	C	T	-0.0904997	0.0314572		0.278384	FALSE	FALSE	FALSE	4	189189556	0.485863	0.0451385	120568	1271	119297	Male infertility	TRUE	reported	textfile	0.0203544	9.11637e-06	6399	genus..Ruminococcusgnavusgroup.id.14376	TRUE	reported	2	TRUE
rs62167033	T	C	T	C	0.185289	0.0102177		0.0411727	FALSE	FALSE	FALSE	2	143942440	0.920732	0.102678	120568	1271	119297	Male infertility	TRUE	reported	textfile	0.0396295	3.49529e-06	5194	genus..Ruminococcusgnavusgroup.id.14376	TRUE	reported	2	TRUE
rs78399089	T	C	T	C	0.144445	0.0381355		0.115979	FALSE	FALSE	FALSE	3	146572523	0.546286	0.0632079	120568	1271	119297	Male infertility	TRUE	reported	textfile	0.0326618	6.62998e-06	5944	genus..Ruminococcusgnavusgroup.id.14376	TRUE	reported	2	TRUE
rs934940	A	C	A	C	-0.105045	0.0188224		0.133574	FALSE	FALSE	FALSE	2	121338442	0.751952	0.059552	120568	1271	119297	Male infertility	TRUE	reported	textfile	0.0229588	2.73705e-06	6309	genus..Ruminococcusgnavusgroup.id.14376	TRUE	reported	2	TRUE
rs10904297	A	G	A	G	-0.167804	-0.225235		0.0214203	FALSE	FALSE	FALSE	10	4597570	0.112344	0.141858	120568	1271	119297	Male infertility	TRUE	reported	textfile	0.0389812	2.68713e-06	3143	genus..Ruminococcustorquesgroup.id.14377	TRUE	reported	2	TRUE
rs10967781	C	A	C	A	0.0507994	-0.0166191		0.290726	FALSE	FALSE	FALSE	9	27225260	0.707763	0.044334	120568	1271	119297	Male infertility	TRUE	reported	textfile	0.0113322	8.36865e-06	17791	genus..Ruminococcustorquesgroup.id.14377	TRUE	reported	2	TRUE
rs12434631	A	G	A	G	0.074697	0.0967342		0.105869	FALSE	FALSE	FALSE	14	25661198	0.141376	0.0657749	120568	1271	119297	Male infertility	TRUE	reported	textfile	0.0153401	2.77247e-06	17353	genus..Ruminococcustorquesgroup.id.14377	TRUE	reported	2	TRUE
rs1475330	T	C	T	C	0.0523492	-0.0443135		0.24349	FALSE	FALSE	FALSE	6	66552209	0.35023	0.0474376	120568	1271	119297	Male infertility	TRUE	reported	textfile	0.01182	8.13435e-06	17353	genus..Ruminococcustorquesgroup.id.14377	TRUE	reported	2	TRUE
rs35866622	T	C	T	C	-0.0612024	0.0415829		0.33881	FALSE	FALSE	FALSE	19	48714803	0.327268	0.0424475	120568	1271	119297	Male infertility	TRUE	reported	textfile	0.0109421	2.21337e-08	17240	genus..Ruminococcustorquesgroup.id.14377	TRUE	reported	2	TRUE
rs4073731	T	C	T	C	0.0651948	-0.071232		0.16254	FALSE	FALSE	FALSE	11	132793252	0.196003	0.0550894	120568	1271	119297	Male infertility	TRUE	reported	textfile	0.0142221	4.0525e-06	17793	genus..Ruminococcustorquesgroup.id.14377	TRUE	reported	2	TRUE
rs77034621	T	G	T	G	-0.151553	0.0255913		0.0166734	FALSE	FALSE	FALSE	8	75857608	0.874515	0.162045	120568	1271	119297	Male infertility	TRUE	reported	textfile	0.0335878	6.06872e-06	8567	genus..Ruminococcustorquesgroup.id.14377	TRUE	reported	2	TRUE
rs2715439	C	T	C	T	0.0746684	0.0151926		0.470982	FALSE	FALSE	FALSE	15	98949084	0.705541	0.0402079	120568	1271	119297	Male infertility	TRUE	reported	textfile	0.0164822	6.27e-06	7468	genus.Actinomyces.id.423	TRUE	reported	2	TRUE
rs34583783	G	T	G	T	0.126596	-0.0836153		0.0605483	FALSE	FALSE	FALSE	6	66497478	0.325081	0.0849688	120568	1271	119297	Male infertility	TRUE	reported	textfile	0.0268461	4.48529e-06	7468	genus.Actinomyces.id.423	TRUE	reported	2	TRUE
rs35011108	A	G	A	G	0.232634	0.128933		0.0673726	FALSE	FALSE	FALSE	6	132686341	0.0990535	0.0781666	120568	1271	119297	Male infertility	TRUE	reported	textfile	0.0512044	6.33832e-06	3515	genus.Actinomyces.id.423	TRUE	reported	2	TRUE
rs4073240	G	A	G	A	0.0749687	0.104455		0.381226	FALSE	FALSE	FALSE	6	168824686	0.0117292	0.0414475	120568	1271	119297	Male infertility	TRUE	reported	textfile	0.0167368	7.94274e-06	7468	genus.Actinomyces.id.423	TRUE	reported	2	TRUE
rs4146653	G	A	G	A	0.0985224	-0.103504		0.14195	FALSE	FALSE	FALSE	10	4740649	0.0746071	0.0580546	120568	1271	119297	Male infertility	TRUE	reported	textfile	0.0214182	4.49647e-06	7468	genus.Actinomyces.id.423	TRUE	reported	2	TRUE
rs71315246	A	G	A	G	-0.0969809	-0.0328047		0.135929	FALSE	FALSE	FALSE	3	101633595	0.579077	0.0591361	120568	1271	119297	Male infertility	TRUE	reported	textfile	0.021925	9.82978e-06	7468	genus.Actinomyces.id.423	TRUE	reported	2	TRUE
rs7915461	T	C	T	C	0.18776	0.10381		0.067656	FALSE	FALSE	FALSE	10	125843552	0.18799	0.0788501	120568	1271	119297	Male infertility	TRUE	reported	textfile	0.0401636	5.91984e-06	5282	genus.Actinomyces.id.423	TRUE	reported	2	TRUE
rs11604400	C	T	C	T	-0.102524	-0.108548		0.103228	FALSE	FALSE	FALSE	11	98515355	0.105609	0.067077	120568	1271	119297	Male infertility	TRUE	reported	textfile	0.0234834	9.74463e-06	8107	genus.Adlercreutzia.id.812	TRUE	reported	2	TRUE
rs13231526	C	A	C	A	0.143237	-0.10171		0.0812621	FALSE	FALSE	FALSE	7	48804555	0.16449	0.0731658	120568	1271	119297	Male infertility	TRUE	reported	textfile	0.0311654	4.81355e-06	8051	genus.Adlercreutzia.id.812	TRUE	reported	2	TRUE
rs2717140	C	T	C	T	-0.119225	0.0181756		0.0982796	FALSE	FALSE	FALSE	18	77297814	0.788535	0.0677654	120568	1271	119297	Male infertility	TRUE	reported	textfile	0.0251081	2.04594e-06	8243	genus.Adlercreutzia.id.812	TRUE	reported	2	TRUE
rs55719207	G	A	G	A	-0.0699243	-0.0404252		0.401449	FALSE	FALSE	FALSE	3	105637127	0.328024	0.0413302	120568	1271	119297	Male infertility	TRUE	reported	textfile	0.0158036	9.60505e-06	8243	genus.Adlercreutzia.id.812	TRUE	reported	2	TRUE
rs6664405	T	C	T	C	-0.0953084	-0.0426022		0.145987	FALSE	FALSE	FALSE	1	68978480	0.466081	0.0584496	120568	1271	119297	Male infertility	TRUE	reported	textfile	0.0210752	5.23422e-06	8051	genus.Adlercreutzia.id.812	TRUE	reported	2	TRUE
rs7680684	C	T	C	T	-0.083381	-0.00928963		0.341917	FALSE	FALSE	FALSE	4	170360208	0.825597	0.0421581	120568	1271	119297	Male infertility	TRUE	reported	textfile	0.0168901	9.76904e-07	8243	genus.Adlercreutzia.id.812	TRUE	reported	2	TRUE
rs9490822	C	T	C	T	-0.0734512	0.0129502		0.449468	FALSE	FALSE	FALSE	6	123587938	0.747675	0.0402546	120568	1271	119297	Male infertility	TRUE	reported	textfile	0.0155789	2.54421e-06	8243	genus.Adlercreutzia.id.812	TRUE	reported	2	TRUE
rs9915817	T	C	T	C	0.0749219	0.0589554		0.290067	FALSE	FALSE	FALSE	17	50786818	0.18316	0.0442912	120568	1271	119297	Male infertility	TRUE	reported	textfile	0.016833	8.21673e-06	8243	genus.Adlercreutzia.id.812	TRUE	reported	2	TRUE
rs111862613	T	C	T	C	0.0911199	0.0337474		0.174132	FALSE	FALSE	FALSE	12	129825125	0.5247	0.0530521	120568	1271	119297	Male infertility	TRUE	reported	textfile	0.0196748	3.39236e-06	11620	genus.Akkermansia.id.4037	TRUE	reported	2	TRUE
rs117107102	A	G	A	G	0.204406	0.056803		0.0468653	FALSE	FALSE	FALSE	18	51947265	0.552263	0.0955681	120568	1271	119297	Male infertility	TRUE	reported	textfile	0.0431629	3.01139e-06	4974	genus.Akkermansia.id.4037	TRUE	reported	2	TRUE
rs11729256	T	C	T	C	0.0750473	-0.0252258		0.169719	FALSE	FALSE	FALSE	4	94106121	0.639044	0.0537824	120568	1271	119297	Male infertility	TRUE	reported	textfile	0.0150184	6.58393e-07	11860	genus.Akkermansia.id.4037	TRUE	reported	2	TRUE
rs12908520	G	A	G	A	0.061772	0.0408059		0.428114	FALSE	FALSE	FALSE	15	97027427	0.315876	0.0406851	120568	1271	119297	Male infertility	TRUE	reported	textfile	0.0130954	2.26482e-06	11862	genus.Akkermansia.id.4037	TRUE	reported	2	TRUE
rs2602429	C	T	C	T	0.0745352	0.0151001		0.26044	FALSE	FALSE	FALSE	16	81029544	0.742668	0.0459918	120568	1271	119297	Male infertility	TRUE	reported	textfile	0.0156201	2.71569e-06	11689	genus.Akkermansia.id.4037	TRUE	reported	2	TRUE
rs3995795	C	T	C	T	0.0641175	0.0403772		0.400601	FALSE	FALSE	FALSE	10	11347615	0.330016	0.0414515	120568	1271	119297	Male infertility	TRUE	reported	textfile	0.0140999	5.21945e-06	11689	genus.Akkermansia.id.4037	TRUE	reported	2	TRUE
rs4242783	G	A	G	A	0.0685454	0.0308026		0.281219	FALSE	FALSE	FALSE	10	5022135	0.491056	0.0447303	120568	1271	119297	Male infertility	TRUE	reported	textfile	0.0147701	2.99799e-06	11689	genus.Akkermansia.id.4037	TRUE	reported	2	TRUE
rs4936098	A	G	A	G	0.0649225	-0.0285719		0.347753	FALSE	FALSE	FALSE	11	130410772	0.497054	0.0420712	120568	1271	119297	Male infertility	TRUE	reported	textfile	0.0135934	1.10359e-06	11857	genus.Akkermansia.id.4037	TRUE	reported	2	TRUE
rs61779207	G	A	G	A	-0.0760539	0.0138356		0.222335	FALSE	FALSE	FALSE	1	40608800	0.773738	0.0481258	120568	1271	119297	Male infertility	TRUE	reported	textfile	0.0167769	6.32116e-06	11590	genus.Akkermansia.id.4037	TRUE	reported	2	TRUE
rs74542928	T	C	T	C	0.112623	-0.103872		0.0487297	FALSE	FALSE	FALSE	4	99623031	0.275331	0.0952199	120568	1271	119297	Male infertility	TRUE	reported	textfile	0.0236434	1.4802e-06	11215	genus.Akkermansia.id.4037	TRUE	reported	2	TRUE
rs9349825	A	G	A	G	-0.0703407	0.0700118		0.189457	FALSE	FALSE	FALSE	6	56476683	0.176918	0.0518488	120568	1271	119297	Male infertility	TRUE	reported	textfile	0.0147133	2.59886e-06	11857	genus.Akkermansia.id.4037	TRUE	reported	2	TRUE
rs941682	G	A	G	A	-0.0632957	-0.0431648		0.275751	FALSE	FALSE	FALSE	20	33280034	0.33839	0.0450877	120568	1271	119297	Male infertility	TRUE	reported	textfile	0.0143777	9.17126e-06	11808	genus.Akkermansia.id.4037	TRUE	reported	2	TRUE
rs1107244	G	A	G	A	0.0758558	-0.00161815		0.077524	FALSE	FALSE	FALSE	13	37483220	0.982766	0.0749099	120568	1271	119297	Male infertility	TRUE	reported	textfile	0.0171182	3.59059e-06	17571	genus.Alistipes.id.968	TRUE	reported	2	TRUE
rs11769002	G	A	G	A	-0.0528793	0.0317238		0.413827	FALSE	FALSE	FALSE	7	62983120	0.439497	0.0410376	120568	1271	119297	Male infertility	TRUE	reported	textfile	0.0109389	1.44962e-06	17571	genus.Alistipes.id.968	TRUE	reported	2	TRUE
rs11958296	A	G	A	G	-0.0981222	0.0994097		0.0452965	FALSE	FALSE	FALSE	5	178328178	0.305382	0.0969889	120568	1271	119297	Male infertility	TRUE	reported	textfile	0.0218272	9.29574e-06	16214	genus.Alistipes.id.968	TRUE	reported	2	TRUE
rs12990744	C	T	C	T	-0.0776618	-0.0273158		0.10447	FALSE	FALSE	FALSE	2	177136221	0.683019	0.0668939	120568	1271	119297	Male infertility	TRUE	reported	textfile	0.0172986	8.20725e-06	16694	genus.Alistipes.id.968	TRUE	reported	2	TRUE
rs1689282	A	C	A	C	-0.0520061	0.0193708		0.324131	FALSE	FALSE	FALSE	9	14080130	0.651394	0.0428721	120568	1271	119297	Male infertility	TRUE	reported	textfile	0.0113942	5.27578e-06	17090	genus.Alistipes.id.968	TRUE	reported	2	TRUE
rs2290844	C	T	C	T	0.0813969	0.0611796		0.111812	FALSE	FALSE	FALSE	10	126098573	0.330848	0.0629157	120568	1271	119297	Male infertility	TRUE	reported	textfile	0.0191632	9.10135e-06	17571	genus.Alistipes.id.968	TRUE	reported	2	TRUE
rs2450745	A	C	A	C	-0.080524	0.106414		0.0698658	FALSE	FALSE	FALSE	8	143346550	0.179819	0.0793356	120568	1271	119297	Male infertility	TRUE	reported	textfile	0.0184702	7.11836e-06	17571	genus.Alistipes.id.968	TRUE	reported	2	TRUE
rs2875322	T	C	T	C	-0.0580945	0.0575439		0.169135	FALSE	FALSE	FALSE	11	131017657	0.282882	0.0535856	120568	1271	119297	Male infertility	TRUE	reported	textfile	0.0131432	8.77703e-06	17459	genus.Alistipes.id.968	TRUE	reported	2	TRUE
rs34417064	A	G	A	G	-0.048202	-0.0417639		0.451554	FALSE	FALSE	FALSE	17	54699118	0.302725	0.0405235	120568	1271	119297	Male infertility	TRUE	reported	textfile	0.0106868	7.00749e-06	17570	genus.Alistipes.id.968	TRUE	reported	2	TRUE
rs4810359	A	G	A	G	-0.0652428	0.0787632		0.123191	FALSE	FALSE	FALSE	20	42562695	0.202491	0.0618	120568	1271	119297	Male infertility	TRUE	reported	textfile	0.0146155	7.49669e-06	17380	genus.Alistipes.id.968	TRUE	reported	2	TRUE
rs7129639	C	A	C	A	-0.0524955	-0.00206277		0.333195	FALSE	FALSE	FALSE	11	17489880	0.961881	0.0431602	120568	1271	119297	Male infertility	TRUE	reported	textfile	0.0109584	1.78422e-06	17571	genus.Alistipes.id.968	TRUE	reported	2	TRUE
rs8130320	A	G	A	G	-0.049002	0.0522998		0.556128	FALSE	FALSE	FALSE	21	39208332	0.197602	0.0405924	120568	1271	119297	Male infertility	TRUE	reported	textfile	0.010717	4.83612e-06	17571	genus.Alistipes.id.968	TRUE	reported	2	TRUE
rs1901739	T	G	T	G	0.115769	-0.013025		0.535987	FALSE	FALSE	FALSE	5	114951010	0.747658	0.0404844	120568	1271	119297	Male infertility	TRUE	reported	textfile	0.0248626	3.58801e-06	3212	genus.Allisonella.id.2174	TRUE	reported	2	TRUE
rs35110698	T	C	T	C	-0.146322	-0.0511308		0.147679	FALSE	FALSE	FALSE	12	27866065	0.3779	0.0579863	120568	1271	119297	Male infertility	TRUE	reported	textfile	0.0320852	5.72322e-06	3212	genus.Allisonella.id.2174	TRUE	reported	2	TRUE
rs35778461	C	T	C	T	0.146679	0.00200259		0.227929	FALSE	FALSE	FALSE	9	97388274	0.966577	0.047792	120568	1271	119297	Male infertility	TRUE	reported	textfile	0.0297186	1.2063e-06	3212	genus.Allisonella.id.2174	TRUE	reported	2	TRUE
rs594561	C	T	C	T	0.112231	0.0146719		0.510794	FALSE	FALSE	FALSE	11	88899804	0.71567	0.0402796	120568	1271	119297	Male infertility	TRUE	reported	textfile	0.0251681	9.41103e-06	3212	genus.Allisonella.id.2174	TRUE	reported	2	TRUE
rs602075	A	G	A	G	0.168974	0.092047		0.263479	FALSE	FALSE	FALSE	9	76495244	0.0442762	0.0457611	120568	1271	119297	Male infertility	TRUE	reported	textfile	0.0296976	3.56575e-08	3212	genus.Allisonella.id.2174	TRUE	reported	2	TRUE
rs6742198	G	A	G	A	0.149152	0.119255		0.243803	FALSE	FALSE	FALSE	2	33382004	0.00895303	0.0456243	120568	1271	119297	Male infertility	TRUE	reported	textfile	0.0316484	3.34514e-06	3182	genus.Allisonella.id.2174	TRUE	reported	2	TRUE
rs76904847	G	A	G	A	0.148523	0.024644		0.176711	FALSE	FALSE	FALSE	7	138283265	0.646599	0.0537499	120568	1271	119297	Male infertility	TRUE	reported	textfile	0.0334857	6.08751e-06	3182	genus.Allisonella.id.2174	TRUE	reported	2	TRUE
rs7898615	T	G	T	G	0.167966	-0.0613963		0.135745	FALSE	FALSE	FALSE	10	120653939	0.296838	0.0588517	120568	1271	119297	Male infertility	TRUE	reported	textfile	0.0373586	8.87277e-06	3212	genus.Allisonella.id.2174	TRUE	reported	2	TRUE
rs2154444	T	G	T	G	0.138234	0.031011		0.265461	FALSE	FALSE	FALSE	21	34681344	0.495285	0.0454755	120568	1271	119297	Male infertility	TRUE	reported	textfile	0.0308961	8.36755e-06	3009	genus.Alloprevotella.id.961	TRUE	reported	2	TRUE
rs34619204	G	A	G	A	-0.156037	0.0246057		0.172052	FALSE	FALSE	FALSE	21	39621081	0.646118	0.0535883	120568	1271	119297	Male infertility	TRUE	reported	textfile	0.0344392	8.8419e-06	3003	genus.Alloprevotella.id.961	TRUE	reported	2	TRUE
rs4364940	A	G	A	G	0.126418	-0.0584525		0.305075	FALSE	FALSE	FALSE	1	233990770	0.182981	0.0438953	120568	1271	119297	Male infertility	TRUE	reported	textfile	0.0282207	8.58353e-06	3008	genus.Alloprevotella.id.961	TRUE	reported	2	TRUE
rs4680035	A	G	A	G	-0.119599	-0.0291815		0.614652	FALSE	FALSE	FALSE	3	153087811	0.481609	0.0414678	120568	1271	119297	Male infertility	TRUE	reported	textfile	0.0259446	4.99052e-06	3007	genus.Alloprevotella.id.961	TRUE	reported	2	TRUE
rs58212166	A	G	A	G	-0.161506	-0.0729532		0.183746	FALSE	FALSE	FALSE	4	188155551	0.157461	0.0516058	120568	1271	119297	Male infertility	TRUE	reported	textfile	0.0359102	7.93614e-06	3005	genus.Alloprevotella.id.961	TRUE	reported	2	TRUE
rs10794359	T	C	T	C	-0.0953524	-0.0169855		0.465258	FALSE	FALSE	FALSE	11	1051715	0.676859	0.0407567	120568	1271	119297	Male infertility	TRUE	reported	textfile	0.02006	2.23496e-06	4994	genus.Anaerofilum.id.2053	TRUE	reported	2	TRUE
rs1563175	A	C	A	C	0.0923834	-0.0305134		0.457924	FALSE	FALSE	FALSE	2	3791350	0.450254	0.0404156	120568	1271	119297	Male infertility	TRUE	reported	textfile	0.0202157	5.53848e-06	5051	genus.Anaerofilum.id.2053	TRUE	reported	2	TRUE
rs17012738	T	G	T	G	0.0903417	0.0352977		0.491311	FALSE	FALSE	FALSE	2	76471016	0.379523	0.0401669	120568	1271	119297	Male infertility	TRUE	reported	textfile	0.0200239	7.24168e-06	5051	genus.Anaerofilum.id.2053	TRUE	reported	2	TRUE
rs17096874	C	T	C	T	-0.126337	0.0825298		0.211446	FALSE	FALSE	FALSE	14	30522152	0.0944757	0.0493526	120568	1271	119297	Male infertility	TRUE	reported	textfile	0.0268919	2.8603e-06	5051	genus.Anaerofilum.id.2053	TRUE	reported	2	TRUE
rs4244069	G	A	G	A	-0.146775	0.112432		0.126968	FALSE	FALSE	FALSE	12	66773681	0.0613084	0.0600831	120568	1271	119297	Male infertility	TRUE	reported	textfile	0.0326594	9.81202e-06	5030	genus.Anaerofilum.id.2053	TRUE	reported	2	TRUE
rs4506496	G	A	G	A	0.10309	-0.146023		0.295395	FALSE	FALSE	FALSE	1	246982388	0.00109131	0.0447119	120568	1271	119297	Male infertility	TRUE	reported	textfile	0.0212861	1.4866e-06	4935	genus.Anaerofilum.id.2053	TRUE	reported	2	TRUE
rs712981	A	C	A	C	0.10076	-0.0253953		0.383976	FALSE	FALSE	FALSE	3	129967591	0.538693	0.0413073	120568	1271	119297	Male infertility	TRUE	reported	textfile	0.0202902	6.83115e-07	5051	genus.Anaerofilum.id.2053	TRUE	reported	2	TRUE
rs79598899	C	T	C	T	0.182586	-0.0526477		0.046835	FALSE	FALSE	FALSE	2	190274425	0.587807	0.0971332	120568	1271	119297	Male infertility	TRUE	reported	textfile	0.0357284	3.74728e-07	4709	genus.Anaerofilum.id.2053	TRUE	reported	2	TRUE
rs816292	T	C	T	C	-0.113003	0.0175228		0.294695	FALSE	FALSE	FALSE	12	117373604	0.691802	0.0442035	120568	1271	119297	Male infertility	TRUE	reported	textfile	0.02204	2.64038e-07	5017	genus.Anaerofilum.id.2053	TRUE	reported	2	TRUE
rs9299345	T	C	T	C	-0.1364	-0.0801652		0.0950762	FALSE	FALSE	FALSE	9	101577530	0.246897	0.069232	120568	1271	119297	Male infertility	TRUE	reported	textfile	0.0302372	8.04309e-06	5051	genus.Anaerofilum.id.2053	TRUE	reported	2	TRUE
rs10502061	A	G	A	G	0.0835752	0.0439432		0.114906	FALSE	FALSE	FALSE	11	105744527	0.486183	0.0631013	120568	1271	119297	Male infertility	TRUE	reported	textfile	0.0192017	7.93539e-06	16825	genus.Anaerostipes.id.1991	TRUE	reported	2	TRUE
rs2014785	T	C	T	C	0.0515687	-0.0112885		0.443161	FALSE	FALSE	FALSE	3	171382313	0.782353	0.0408629	120568	1271	119297	Male infertility	TRUE	reported	textfile	0.0112199	4.68061e-06	16445	genus.Anaerostipes.id.1991	TRUE	reported	2	TRUE
rs2396460	T	C	T	C	-0.0512653	0.00457903		0.484333	FALSE	FALSE	FALSE	2	227153955	0.909847	0.0404393	120568	1271	119297	Male infertility	TRUE	reported	textfile	0.0109555	2.91088e-06	16912	genus.Anaerostipes.id.1991	TRUE	reported	2	TRUE
rs2804244	A	G	A	G	-0.053089	0.0737635		0.381732	FALSE	FALSE	FALSE	10	115623674	0.0764645	0.0416372	120568	1271	119297	Male infertility	TRUE	reported	textfile	0.0110983	2.04051e-06	16926	genus.Anaerostipes.id.1991	TRUE	reported	2	TRUE
rs3900776	G	A	G	A	-0.110013	-0.0138974		0.0280498	FALSE	FALSE	FALSE	9	13525083	0.910736	0.123962	120568	1271	119297	Male infertility	TRUE	reported	textfile	0.0236302	2.74765e-06	14694	genus.Anaerostipes.id.1991	TRUE	reported	2	TRUE
rs60983350	G	A	G	A	-0.0539901	0.00413734		0.365759	FALSE	FALSE	FALSE	17	2947443	0.923752	0.0432286	120568	1271	119297	Male infertility	TRUE	reported	textfile	0.0116575	4.42054e-06	16344	genus.Anaerostipes.id.1991	TRUE	reported	2	TRUE
rs62157625	T	C	T	C	0.088573	0.0434874		0.123692	FALSE	FALSE	FALSE	2	142016764	0.484669	0.0622304	120568	1271	119297	Male infertility	TRUE	reported	textfile	0.0185548	1.44909e-06	15215	genus.Anaerostipes.id.1991	TRUE	reported	2	TRUE
rs62215703	G	A	G	A	0.0644965	-0.0839585		0.216594	FALSE	FALSE	FALSE	21	24501310	0.0845805	0.0486797	120568	1271	119297	Male infertility	TRUE	reported	textfile	0.0136702	1.9777e-06	15550	genus.Anaerostipes.id.1991	TRUE	reported	2	TRUE
rs6474958	A	G	A	G	-0.0500065	-0.0179938		0.31159	FALSE	FALSE	FALSE	9	1582701	0.680093	0.0436385	120568	1271	119297	Male infertility	TRUE	reported	textfile	0.0112001	6.74483e-06	16918	genus.Anaerostipes.id.1991	TRUE	reported	2	TRUE
rs6726833	C	A	C	A	-0.0877497	-0.125156		0.0797896	FALSE	FALSE	FALSE	2	39124428	0.0971158	0.0754404	120568	1271	119297	Male infertility	TRUE	reported	textfile	0.0189408	3.32217e-06	16924	genus.Anaerostipes.id.1991	TRUE	reported	2	TRUE
rs6854026	T	C	T	C	-0.0508482	-0.0225211		0.563067	FALSE	FALSE	FALSE	4	168769663	0.581737	0.0408843	120568	1271	119297	Male infertility	TRUE	reported	textfile	0.0109075	3.19578e-06	16921	genus.Anaerostipes.id.1991	TRUE	reported	2	TRUE
rs7193624	C	T	C	T	0.0750642	-0.0750663		0.083455	FALSE	FALSE	FALSE	16	77540123	0.303164	0.0729031	120568	1271	119297	Male infertility	TRUE	reported	textfile	0.0150723	5.35482e-07	16926	genus.Anaerostipes.id.1991	TRUE	reported	2	TRUE
rs78735375	A	C	A	C	-0.137429	-0.00461873		0.0404288	FALSE	FALSE	FALSE	19	1497548	0.964053	0.102483	120568	1271	119297	Male infertility	TRUE	reported	textfile	0.0305304	5.33384e-06	10360	genus.Anaerostipes.id.1991	TRUE	reported	2	TRUE
rs10150232	A	G	A	G	0.0567088	0.002416		0.199788	FALSE	FALSE	FALSE	14	29948802	0.961962	0.050659	120568	1271	119297	Male infertility	TRUE	reported	textfile	0.0124877	6.67667e-06	16117	genus.Anaerotruncus.id.2054	TRUE	reported	2	TRUE
rs11018566	A	G	A	G	-0.156465	-0.0111071		0.0531533	FALSE	FALSE	FALSE	11	89307058	0.901183	0.0894529	120568	1271	119297	Male infertility	TRUE	reported	textfile	0.0366032	6.13709e-06	6278	genus.Anaerotruncus.id.2054	TRUE	reported	2	TRUE
rs115414803	A	C	A	C	-0.144356	-0.242717		0.0622804	FALSE	FALSE	FALSE	4	87242091	0.0056216	0.0876529	120568	1271	119297	Male infertility	TRUE	reported	textfile	0.0317524	6.83473e-06	9273	genus.Anaerotruncus.id.2054	TRUE	reported	2	TRUE
rs1272208	G	T	G	T	-0.0611743	-0.0119872		0.23832	FALSE	FALSE	FALSE	9	76015978	0.800967	0.0475501	120568	1271	119297	Male infertility	TRUE	reported	textfile	0.0129831	4.27982e-06	16117	genus.Anaerotruncus.id.2054	TRUE	reported	2	TRUE
rs1431492	C	T	C	T	-0.0654996	-0.025475		0.15679	FALSE	FALSE	FALSE	3	151137584	0.646717	0.0555824	120568	1271	119297	Male infertility	TRUE	reported	textfile	0.0146188	7.35565e-06	16560	genus.Anaerotruncus.id.2054	TRUE	reported	2	TRUE
rs17734739	T	C	T	C	0.0660052	0.00356554		0.14079	FALSE	FALSE	FALSE	2	210798978	0.950894	0.0578971	120568	1271	119297	Male infertility	TRUE	reported	textfile	0.014908	7.42772e-06	15927	genus.Anaerotruncus.id.2054	TRUE	reported	2	TRUE
rs34449434	A	C	A	C	-0.0497004	0.033002		0.394268	FALSE	FALSE	FALSE	12	76129875	0.432551	0.0420496	120568	1271	119297	Male infertility	TRUE	reported	textfile	0.0113402	9.85065e-06	16117	genus.Anaerotruncus.id.2054	TRUE	reported	2	TRUE
rs4669806	G	T	G	T	0.0576389	0.0629319		0.212732	FALSE	FALSE	FALSE	2	12060626	0.201162	0.049233	120568	1271	119297	Male infertility	TRUE	reported	textfile	0.0122994	2.4206e-06	16566	genus.Anaerotruncus.id.2054	TRUE	reported	2	TRUE
rs6494922	A	G	A	G	0.0903106	0.0678991		0.0538421	FALSE	FALSE	FALSE	15	33167666	0.451976	0.0902763	120568	1271	119297	Male infertility	TRUE	reported	textfile	0.0202257	6.62362e-06	16067	genus.Anaerotruncus.id.2054	TRUE	reported	2	TRUE
rs6563550	T	C	T	C	0.0877135	-0.00148155		0.0775133	FALSE	FALSE	FALSE	13	37484276	0.984221	0.0749102	120568	1271	119297	Male infertility	TRUE	reported	textfile	0.0176745	2.34517e-07	16566	genus.Anaerotruncus.id.2054	TRUE	reported	2	TRUE
rs7155595	C	A	C	A	0.0539336	-0.0124964		0.301284	FALSE	FALSE	FALSE	14	77036203	0.776869	0.0440943	120568	1271	119297	Male infertility	TRUE	reported	textfile	0.0118903	7.54982e-06	16553	genus.Anaerotruncus.id.2054	TRUE	reported	2	TRUE
rs8005030	C	T	C	T	0.0554447	0.0976661		0.332676	FALSE	FALSE	FALSE	14	30137993	0.0225782	0.0428266	120568	1271	119297	Male infertility	TRUE	reported	textfile	0.0117854	2.28298e-06	16548	genus.Anaerotruncus.id.2054	TRUE	reported	2	TRUE
rs9347879	T	C	T	C	0.050618	0.0941789		0.48808	FALSE	FALSE	FALSE	6	164594228	0.0189566	0.040138	120568	1271	119297	Male infertility	TRUE	reported	textfile	0.011049	4.22333e-06	16566	genus.Anaerotruncus.id.2054	TRUE	reported	2	TRUE
rs11585893	A	G	A	G	-0.0740746	0.0159978		0.248298	FALSE	FALSE	FALSE	1	10584294	0.732511	0.0468063	120568	1271	119297	Male infertility	TRUE	reported	textfile	0.0147633	1.79511e-06	17821	genus.Bacteroides.id.918	TRUE	reported	2	TRUE
rs13207588	A	G	A	G	-0.059205	-0.00533437		0.19658	FALSE	FALSE	FALSE	6	41551692	0.917678	0.0516098	120568	1271	119297	Male infertility	TRUE	reported	textfile	0.0131195	7.48504e-06	17707	genus.Bacteroides.id.918	TRUE	reported	2	TRUE
rs1340391	T	C	T	C	-0.0592004	0.0611263		0.135857	FALSE	FALSE	FALSE	1	102495433	0.303661	0.0594258	120568	1271	119297	Male infertility	TRUE	reported	textfile	0.0132244	6.7301e-06	18302	genus.Bacteroides.id.918	TRUE	reported	2	TRUE
rs17619981	T	G	T	G	0.0880978	-0.142721		0.135773	FALSE	FALSE	FALSE	19	24159448	0.0157054	0.0590807	120568	1271	119297	Male infertility	TRUE	reported	textfile	0.0187002	2.68683e-06	15801	genus.Bacteroides.id.918	TRUE	reported	2	TRUE
rs2023437	T	C	T	C	-0.0782325	0.0275058		0.12472	FALSE	FALSE	FALSE	14	21577814	0.652477	0.0610801	120568	1271	119297	Male infertility	TRUE	reported	textfile	0.0167634	5.01824e-06	17484	genus.Bacteroides.id.918	TRUE	reported	2	TRUE
rs66710942	C	T	C	T	0.0488038	-0.0620874		0.523399	FALSE	FALSE	FALSE	3	77166176	0.123609	0.0403218	120568	1271	119297	Male infertility	TRUE	reported	textfile	0.0107412	5.86259e-06	17821	genus.Bacteroides.id.918	TRUE	reported	2	TRUE
rs6795673	C	T	C	T	0.0538565	0.00243536		0.477832	FALSE	FALSE	FALSE	3	10551540	0.952077	0.0405228	120568	1271	119297	Male infertility	TRUE	reported	textfile	0.0105251	3.37909e-07	18301	genus.Bacteroides.id.918	TRUE	reported	2	TRUE
rs9507307	C	T	C	T	0.0604456	-0.0111231		0.243143	FALSE	FALSE	FALSE	13	24336338	0.810669	0.0464308	120568	1271	119297	Male infertility	TRUE	reported	textfile	0.0129128	2.1271e-06	18184	genus.Bacteroides.id.918	TRUE	reported	2	TRUE
rs11155559	T	C	T	C	0.0956023	-0.192868		0.0926096	FALSE	FALSE	FALSE	6	148280769	0.00745075	0.0720733	120568	1271	119297	Male infertility	TRUE	reported	textfile	0.0212961	8.91914e-06	13383	genus.Barnesiella.id.944	TRUE	reported	2	TRUE
rs12909713	C	T	C	T	-0.0550716	-0.0178819		0.487551	FALSE	FALSE	FALSE	15	86602682	0.657508	0.0403331	120568	1271	119297	Male infertility	TRUE	reported	textfile	0.0120039	4.94527e-06	14205	genus.Barnesiella.id.944	TRUE	reported	2	TRUE
rs13242616	T	C	T	C	-0.0583747	-0.0301894		0.320984	FALSE	FALSE	FALSE	7	122381464	0.487258	0.0434582	120568	1271	119297	Male infertility	TRUE	reported	textfile	0.0123176	2.29017e-06	13945	genus.Barnesiella.id.944	TRUE	reported	2	TRUE
rs199035	G	A	G	A	0.0559495	0.000425257		0.555474	FALSE	FALSE	FALSE	6	23435187	0.991663	0.0406978	120568	1271	119297	Male infertility	TRUE	reported	textfile	0.0119716	3.00294e-06	13945	genus.Barnesiella.id.944	TRUE	reported	2	TRUE
rs2276875	A	G	A	G	-0.0697176	-0.0779586		0.260586	FALSE	FALSE	FALSE	4	5729227	0.0939507	0.0465448	120568	1271	119297	Male infertility	TRUE	reported	textfile	0.0139537	4.65027e-07	13893	genus.Barnesiella.id.944	TRUE	reported	2	TRUE
rs2428166	G	A	G	A	-0.165859	-0.292372		0.0137827	FALSE	FALSE	FALSE	6	110509945	0.111642	0.183783	120568	1271	119297	Male infertility	TRUE	reported	textfile	0.0337309	8.50874e-07	8091	genus.Barnesiella.id.944	TRUE	reported	2	TRUE
rs35177866	A	G	A	G	0.0917125	-0.00326344		0.0777616	FALSE	FALSE	FALSE	3	181871367	0.966388	0.0774453	120568	1271	119297	Male infertility	TRUE	reported	textfile	0.0190133	2.94763e-06	13394	genus.Barnesiella.id.944	TRUE	reported	2	TRUE
rs62251337	A	G	A	G	-0.0690763	-0.0213751		0.142436	FALSE	FALSE	FALSE	3	44285937	0.715023	0.0585431	120568	1271	119297	Male infertility	TRUE	reported	textfile	0.0149374	4.24161e-06	13945	genus.Barnesiella.id.944	TRUE	reported	2	TRUE
rs72684847	T	C	T	C	-0.114369	0.10194		0.0753849	FALSE	FALSE	FALSE	4	101695712	0.181939	0.0763703	120568	1271	119297	Male infertility	TRUE	reported	textfile	0.0253873	6.76169e-06	12984	genus.Barnesiella.id.944	TRUE	reported	2	TRUE
rs76181748	C	T	C	T	-0.0778559	-0.0108781		0.231115	FALSE	FALSE	FALSE	8	104446188	0.820441	0.0479259	120568	1271	119297	Male infertility	TRUE	reported	textfile	0.017164	6.7766e-06	14201	genus.Barnesiella.id.944	TRUE	reported	2	TRUE
rs77455852	T	G	T	G	-0.0891491	0.0219803		0.150376	FALSE	FALSE	FALSE	5	54811208	0.703165	0.057683	120568	1271	119297	Male infertility	TRUE	reported	textfile	0.0195601	3.16354e-06	13394	genus.Barnesiella.id.944	TRUE	reported	2	TRUE
rs79795328	A	G	A	G	-0.0818645	-0.0338509		0.137707	FALSE	FALSE	FALSE	4	113625439	0.561511	0.0583034	120568	1271	119297	Male infertility	TRUE	reported	textfile	0.0176441	4.23302e-06	13657	genus.Barnesiella.id.944	TRUE	reported	2	TRUE
rs12022129	G	A	G	A	0.0619356	-0.0683774		0.276215	FALSE	FALSE	FALSE	1	206830029	0.126933	0.0447991	120568	1271	119297	Male infertility	TRUE	reported	textfile	0.0138937	7.99643e-06	14776	genus.Bifidobacterium.id.436	TRUE	reported	2	TRUE
rs182549	C	T	C	T	0.119703	0.03849		0.401628	FALSE	FALSE	FALSE	2	135859184	0.353102	0.04145	120568	1271	119297	Male infertility	TRUE	reported	textfile	0.0127294	1.27822e-20	14778	genus.Bifidobacterium.id.436	TRUE	reported	2	TRUE
rs2491158	G	A	G	A	0.0712624	-0.0235716		0.134333	FALSE	FALSE	FALSE	10	124401134	0.690704	0.0592399	120568	1271	119297	Male infertility	TRUE	reported	textfile	0.015983	8.04716e-06	14021	genus.Bifidobacterium.id.436	TRUE	reported	2	TRUE
rs2686790	T	C	T	C	0.070741	-0.0784593		0.148654	FALSE	FALSE	FALSE	7	48051149	0.168612	0.0569918	120568	1271	119297	Male infertility	TRUE	reported	textfile	0.0157926	7.49893e-06	14778	genus.Bifidobacterium.id.436	TRUE	reported	2	TRUE
rs540489	T	G	T	G	-0.0637641	0.0552552		0.175463	FALSE	FALSE	FALSE	17	74901626	0.297284	0.053014	120568	1271	119297	Male infertility	TRUE	reported	textfile	0.0138746	5.19458e-06	14561	genus.Bifidobacterium.id.436	TRUE	reported	2	TRUE
rs55888705	A	G	A	G	0.0546319	0.0330439		0.281359	FALSE	FALSE	FALSE	4	1516099	0.462426	0.0449663	120568	1271	119297	Male infertility	TRUE	reported	textfile	0.0121139	6.67019e-06	14777	genus.Bifidobacterium.id.436	TRUE	reported	2	TRUE
rs56108664	T	C	T	C	0.0729971	-0.00432876		0.128114	FALSE	FALSE	FALSE	5	537775	0.942879	0.0604137	120568	1271	119297	Male infertility	TRUE	reported	textfile	0.0157926	2.4402e-06	13916	genus.Bifidobacterium.id.436	TRUE	reported	2	TRUE
rs5746486	T	C	T	C	-0.0536216	-0.0309064		0.38878	FALSE	FALSE	FALSE	22	17871506	0.453282	0.0412109	120568	1271	119297	Male infertility	TRUE	reported	textfile	0.0120801	8.99955e-06	14778	genus.Bifidobacterium.id.436	TRUE	reported	2	TRUE
rs62181700	G	A	G	A	-0.0624643	-0.0128634		0.245828	FALSE	FALSE	FALSE	2	188941058	0.785639	0.0472957	120568	1271	119297	Male infertility	TRUE	reported	textfile	0.0131205	2.17246e-06	14774	genus.Bifidobacterium.id.436	TRUE	reported	2	TRUE
rs7322849	T	C	T	C	0.112428	-0.100505		0.0909554	FALSE	FALSE	FALSE	13	112205515	0.153641	0.0704417	120568	1271	119297	Male infertility	TRUE	reported	textfile	0.0201813	1.08368e-08	14778	genus.Bifidobacterium.id.436	TRUE	reported	2	TRUE
rs75344046	C	T	C	T	0.232354	-0.00654838		0.0469755	FALSE	FALSE	FALSE	21	30489472	0.945276	0.0954019	120568	1271	119297	Male infertility	TRUE	reported	textfile	0.0505979	4.86354e-06	3856	genus.Bifidobacterium.id.436	TRUE	reported	2	TRUE
rs857444	C	T	C	T	0.0558234	-0.0250652		0.368687	FALSE	FALSE	FALSE	6	14617360	0.547919	0.0417141	120568	1271	119297	Male infertility	TRUE	reported	textfile	0.0121219	3.57097e-06	14777	genus.Bifidobacterium.id.436	TRUE	reported	2	TRUE
rs11069458	T	C	T	C	-0.0680947	-0.0528211		0.186967	FALSE	FALSE	FALSE	13	101750335	0.310146	0.0520449	120568	1271	119297	Male infertility	TRUE	reported	textfile	0.015503	7.71547e-06	12856	genus.Bilophila.id.3170	TRUE	reported	2	TRUE
rs1241171	G	A	G	A	-0.0692654	-0.0609629		0.145012	FALSE	FALSE	FALSE	1	102834365	0.287366	0.0573005	120568	1271	119297	Male infertility	TRUE	reported	textfile	0.0150148	4.24037e-06	12856	genus.Bilophila.id.3170	TRUE	reported	2	TRUE
rs1571225	C	T	C	T	0.0826826	0.038669		0.166126	FALSE	FALSE	FALSE	9	4940871	0.474821	0.0541086	120568	1271	119297	Male infertility	TRUE	reported	textfile	0.0170621	1.12289e-06	12854	genus.Bilophila.id.3170	TRUE	reported	2	TRUE
rs1969927	G	A	G	A	0.0564589	0.0335642		0.336764	FALSE	FALSE	FALSE	12	100393069	0.43378	0.0428804	120568	1271	119297	Male infertility	TRUE	reported	textfile	0.0126935	9.0722e-06	12777	genus.Bilophila.id.3170	TRUE	reported	2	TRUE
rs2728491	G	T	G	T	-0.0627416	-0.0264412		0.238637	FALSE	FALSE	FALSE	7	47172134	0.57855	0.0475986	120568	1271	119297	Male infertility	TRUE	reported	textfile	0.0139456	6.33255e-06	12856	genus.Bilophila.id.3170	TRUE	reported	2	TRUE
rs3827020	C	T	C	T	0.0766479	-0.0938042		0.194984	FALSE	FALSE	FALSE	20	63349639	0.0656463	0.0509575	120568	1271	119297	Male infertility	TRUE	reported	textfile	0.0160642	1.78875e-06	12628	genus.Bilophila.id.3170	TRUE	reported	2	TRUE
rs4798126	G	A	G	A	0.073288	-0.0609701		0.196005	FALSE	FALSE	FALSE	18	3765773	0.226169	0.0503767	120568	1271	119297	Male infertility	TRUE	reported	textfile	0.016799	7.14662e-06	12777	genus.Bilophila.id.3170	TRUE	reported	2	TRUE
rs542415	T	C	T	C	-0.0613623	-0.0319384		0.390849	FALSE	FALSE	FALSE	15	49719357	0.438925	0.0412636	120568	1271	119297	Male infertility	TRUE	reported	textfile	0.0133436	4.70948e-06	12777	genus.Bilophila.id.3170	TRUE	reported	2	TRUE
rs60178956	G	A	G	A	-0.0624818	0.0453526		0.228308	FALSE	FALSE	FALSE	8	89866110	0.348029	0.0483287	120568	1271	119297	Male infertility	TRUE	reported	textfile	0.0141485	8.05619e-06	12777	genus.Bilophila.id.3170	TRUE	reported	2	TRUE
rs6793291	C	A	C	A	0.112729	0.0940652		0.051958	FALSE	FALSE	FALSE	3	194698802	0.31359	0.0933448	120568	1271	119297	Male infertility	TRUE	reported	textfile	0.0241633	3.1132e-06	11051	genus.Bilophila.id.3170	TRUE	reported	2	TRUE
rs72676854	T	C	T	C	0.123209	0.0548061		0.0509631	FALSE	FALSE	FALSE	8	108978710	0.557914	0.0935347	120568	1271	119297	Male infertility	TRUE	reported	textfile	0.026882	5.62268e-06	11616	genus.Bilophila.id.3170	TRUE	reported	2	TRUE
rs7802841	C	A	C	A	0.0670097	-0.0852044		0.302048	FALSE	FALSE	FALSE	7	138899094	0.0523962	0.0439229	120568	1271	119297	Male infertility	TRUE	reported	textfile	0.0137701	1.76952e-06	12856	genus.Bilophila.id.3170	TRUE	reported	2	TRUE
rs9899990	A	G	A	G	-0.102702	-0.0393571		0.0839491	FALSE	FALSE	FALSE	17	9218262	0.587204	0.0724953	120568	1271	119297	Male infertility	TRUE	reported	textfile	0.0233878	9.06691e-06	12088	genus.Bilophila.id.3170	TRUE	reported	2	TRUE
rs11149971	C	T	C	T	0.117605	0.212445		0.054831	FALSE	FALSE	FALSE	16	77204913	0.00866124	0.080927	120568	1271	119297	Male infertility	TRUE	reported	textfile	0.02339	1.03934e-06	16255	genus.Blautia.id.1992	TRUE	reported	2	TRUE
rs115043014	G	A	G	A	-0.206605	-0.101817		0.0171687	FALSE	FALSE	FALSE	1	175788175	0.533845	0.163654	120568	1271	119297	Male infertility	TRUE	reported	textfile	0.043992	5.186e-06	4902	genus.Blautia.id.1992	TRUE	reported	2	TRUE
rs117001700	T	C	T	C	0.196414	-0.33672		0.0146244	FALSE	FALSE	FALSE	7	68931275	0.0581755	0.177748	120568	1271	119297	Male infertility	TRUE	reported	textfile	0.0441122	8.83912e-06	4965	genus.Blautia.id.1992	TRUE	reported	2	TRUE
rs12453000	C	T	C	T	0.0625335	-0.0715968		0.137751	FALSE	FALSE	FALSE	17	16992559	0.227307	0.059302	120568	1271	119297	Male infertility	TRUE	reported	textfile	0.0129987	1.26117e-06	17815	genus.Blautia.id.1992	TRUE	reported	2	TRUE
rs16892041	T	C	T	C	-0.0622605	0.00894845		0.212284	FALSE	FALSE	FALSE	6	9298407	0.85532	0.0490771	120568	1271	119297	Male infertility	TRUE	reported	textfile	0.0141804	8.82028e-06	18276	genus.Blautia.id.1992	TRUE	reported	2	TRUE
rs2788271	T	G	T	G	-0.0575596	0.0802916		0.17142	FALSE	FALSE	FALSE	1	218944401	0.133096	0.0534563	120568	1271	119297	Male infertility	TRUE	reported	textfile	0.0133492	7.16388e-06	18276	genus.Blautia.id.1992	TRUE	reported	2	TRUE
rs3005511	A	G	A	G	0.0501085	0.0116905		0.299828	FALSE	FALSE	FALSE	6	73896090	0.789413	0.0437724	120568	1271	119297	Male infertility	TRUE	reported	textfile	0.0110768	6.18905e-06	18276	genus.Blautia.id.1992	TRUE	reported	2	TRUE
rs4926264	T	C	T	C	0.0826207	0.0437862		0.10739	FALSE	FALSE	FALSE	19	13310103	0.499834	0.0648925	120568	1271	119297	Male infertility	TRUE	reported	textfile	0.0178239	5.10293e-06	18276	genus.Blautia.id.1992	TRUE	reported	2	TRUE
rs67794373	C	T	C	T	0.0601709	0.0557334		0.221758	FALSE	FALSE	FALSE	7	124569985	0.248683	0.0483145	120568	1271	119297	Male infertility	TRUE	reported	textfile	0.0123443	1.00003e-06	18158	genus.Blautia.id.1992	TRUE	reported	2	TRUE
rs682885	A	G	A	G	-0.0493376	-0.0301272		0.325901	FALSE	FALSE	FALSE	11	88072743	0.489663	0.0436093	120568	1271	119297	Male infertility	TRUE	reported	textfile	0.0107359	4.4908e-06	18274	genus.Blautia.id.1992	TRUE	reported	2	TRUE
rs72973581	A	G	A	G	0.125169	0.0636602		0.0589824	FALSE	FALSE	FALSE	19	1043104	0.459683	0.0861006	120568	1271	119297	Male infertility	TRUE	reported	textfile	0.0265408	1.73934e-06	12764	genus.Blautia.id.1992	TRUE	reported	2	TRUE
rs7860714	A	G	A	G	-0.0502178	0.0266277		0.365453	FALSE	FALSE	FALSE	9	1866537	0.525344	0.0419249	120568	1271	119297	Male infertility	TRUE	reported	textfile	0.0109853	4.09147e-06	18162	genus.Blautia.id.1992	TRUE	reported	2	TRUE
rs10084203	A	G	A	G	0.0549699	-0.124136		0.130463	FALSE	FALSE	FALSE	2	190439423	0.0393188	0.0602356	120568	1271	119297	Male infertility	TRUE	reported	textfile	0.0123563	8.58646e-06	17135	genus.Butyricicoccus.id.2055	TRUE	reported	2	TRUE
rs12034718	A	G	A	G	0.0701199	0.0488174		0.223979	FALSE	FALSE	FALSE	1	66913912	0.310359	0.0481211	120568	1271	119297	Male infertility	TRUE	reported	textfile	0.0158213	9.57686e-06	16237	genus.Butyricicoccus.id.2055	TRUE	reported	2	TRUE
rs12585793	T	C	T	C	-0.262206	-0.0412943		0.0287138	FALSE	FALSE	FALSE	13	26444103	0.733204	0.121145	120568	1271	119297	Male infertility	TRUE	reported	textfile	0.0564729	5.79191e-06	3135	genus.Butyricicoccus.id.2055	TRUE	reported	2	TRUE
rs2017189	G	T	G	T	-0.0506956	0.0492374		0.472676	FALSE	FALSE	FALSE	4	7458426	0.222059	0.0403232	120568	1271	119297	Male infertility	TRUE	reported	textfile	0.011024	3.87256e-06	17133	genus.Butyricicoccus.id.2055	TRUE	reported	2	TRUE
rs4962426	G	T	G	T	0.0614216	0.0102492		0.197337	FALSE	FALSE	FALSE	10	125219639	0.839976	0.0507575	120568	1271	119297	Male infertility	TRUE	reported	textfile	0.0135979	7.3849e-06	16889	genus.Butyricicoccus.id.2055	TRUE	reported	2	TRUE
rs56221232	T	C	T	C	0.0828027	0.01643		0.101584	FALSE	FALSE	FALSE	2	152596896	0.805176	0.0666118	120568	1271	119297	Male infertility	TRUE	reported	textfile	0.0167401	7.6194e-07	17133	genus.Butyricicoccus.id.2055	TRUE	reported	2	TRUE
rs62478070	T	G	T	G	0.224039	0.00788194		0.0260793	FALSE	FALSE	FALSE	7	157895458	0.950879	0.127947	120568	1271	119297	Male infertility	TRUE	reported	textfile	0.0494959	5.9377e-06	4007	genus.Butyricicoccus.id.2055	TRUE	reported	2	TRUE
rs7322368	T	C	T	C	0.0815733	-0.112893		0.090891	FALSE	FALSE	FALSE	13	99561736	0.108122	0.0702644	120568	1271	119297	Male infertility	TRUE	reported	textfile	0.0183167	5.5178e-06	17134	genus.Butyricicoccus.id.2055	TRUE	reported	2	TRUE
rs11228830	A	G	A	G	0.135265	0.03033		0.0848817	FALSE	FALSE	FALSE	11	56897486	0.674621	0.0722462	120568	1271	119297	Male infertility	TRUE	reported	textfile	0.0298411	6.55162e-06	8974	genus.Butyricimonas.id.945	TRUE	reported	2	TRUE
rs113054641	G	A	G	A	-0.144881	0.0223042		0.0438754	FALSE	FALSE	FALSE	21	15178069	0.821975	0.0991274	120568	1271	119297	Male infertility	TRUE	reported	textfile	0.0274574	1.73694e-07	9949	genus.Butyricimonas.id.945	TRUE	reported	2	TRUE
rs12304031	G	A	G	A	-0.086278	-0.0300737		0.123721	FALSE	FALSE	FALSE	12	128954226	0.628478	0.0621523	120568	1271	119297	Male infertility	TRUE	reported	textfile	0.0196846	6.70067e-06	10658	genus.Butyricimonas.id.945	TRUE	reported	2	TRUE
rs12458763	A	C	A	C	0.122037	-0.00462455		0.0453313	FALSE	FALSE	FALSE	18	36511655	0.96223	0.0976564	120568	1271	119297	Male infertility	TRUE	reported	textfile	0.0269587	6.36646e-06	10383	genus.Butyricimonas.id.945	TRUE	reported	2	TRUE
rs1862649	G	A	G	A	0.113124	-0.121979		0.0691186	FALSE	FALSE	FALSE	16	22161545	0.123022	0.0790935	120568	1271	119297	Male infertility	TRUE	reported	textfile	0.0248176	4.76256e-06	10123	genus.Butyricimonas.id.945	TRUE	reported	2	TRUE
rs2114713	G	T	G	T	0.062721	-0.0197706		0.448821	FALSE	FALSE	FALSE	15	80236031	0.625343	0.0404892	120568	1271	119297	Male infertility	TRUE	reported	textfile	0.0138998	6.87713e-06	10734	genus.Butyricimonas.id.945	TRUE	reported	2	TRUE
rs62130338	G	A	G	A	-0.0732608	-0.0352607		0.346	FALSE	FALSE	FALSE	19	48659244	0.406109	0.0424439	120568	1271	119297	Male infertility	TRUE	reported	textfile	0.0158324	3.8981e-06	10557	genus.Butyricimonas.id.945	TRUE	reported	2	TRUE
rs62390301	T	C	T	C	-0.0872983	-0.072395		0.199985	FALSE	FALSE	FALSE	5	160440640	0.150589	0.0503634	120568	1271	119297	Male infertility	TRUE	reported	textfile	0.0174893	7.41905e-07	10634	genus.Butyricimonas.id.945	TRUE	reported	2	TRUE
rs7083431	A	C	A	C	0.0703539	-0.00958434		0.27458	FALSE	FALSE	FALSE	10	70951399	0.832761	0.0453886	120568	1271	119297	Male infertility	TRUE	reported	textfile	0.0144439	8.8546e-07	10737	genus.Butyricimonas.id.945	TRUE	reported	2	TRUE
rs71428626	G	T	G	T	-0.133188	0.141984		0.0321239	FALSE	FALSE	FALSE	2	82866140	0.223397	0.116615	120568	1271	119297	Male infertility	TRUE	reported	textfile	0.0289905	4.80413e-06	9776	genus.Butyricimonas.id.945	TRUE	reported	2	TRUE
rs72814525	A	G	A	G	0.0664154	0.0671103		0.244833	FALSE	FALSE	FALSE	10	70683314	0.153834	0.047058	120568	1271	119297	Male infertility	TRUE	reported	textfile	0.0149766	8.24599e-06	10736	genus.Butyricimonas.id.945	TRUE	reported	2	TRUE
rs78453362	A	G	A	G	-0.14948	0.192974		0.0245337	FALSE	FALSE	FALSE	3	78690859	0.139835	0.130705	120568	1271	119297	Male infertility	TRUE	reported	textfile	0.0327073	4.0581e-06	8207	genus.Butyricimonas.id.945	TRUE	reported	2	TRUE
rs9657374	C	T	C	T	0.0680719	-0.0195657		0.293187	FALSE	FALSE	FALSE	8	4976884	0.655836	0.0439017	120568	1271	119297	Male infertility	TRUE	reported	textfile	0.0148172	4.50359e-06	10737	genus.Butyricimonas.id.945	TRUE	reported	2	TRUE
rs1007475	G	T	G	T	0.118065	0.00198922		0.27951	FALSE	FALSE	FALSE	6	148082269	0.96502	0.0453592	120568	1271	119297	Male infertility	TRUE	reported	textfile	0.0261271	7.92312e-06	3482	genus.Butyrivibrio.id.1993	TRUE	reported	2	TRUE
rs11761679	T	C	T	C	0.154775	0.101894		0.140431	FALSE	FALSE	FALSE	7	150899841	0.0819634	0.0585799	120568	1271	119297	Male infertility	TRUE	reported	textfile	0.0321539	2.20231e-06	3482	genus.Butyrivibrio.id.1993	TRUE	reported	2	TRUE
rs142855850	A	G	A	G	0.205013	0.0025261		0.096802	FALSE	FALSE	FALSE	10	22298971	0.970593	0.0685227	120568	1271	119297	Male infertility	TRUE	reported	textfile	0.0457138	6.85543e-06	3234	genus.Butyrivibrio.id.1993	TRUE	reported	2	TRUE
rs16941336	C	T	C	T	0.127488	-0.057638		0.230905	FALSE	FALSE	FALSE	17	20672384	0.229296	0.0479448	120568	1271	119297	Male infertility	TRUE	reported	textfile	0.0267936	1.53182e-06	3482	genus.Butyrivibrio.id.1993	TRUE	reported	2	TRUE
rs17163238	G	A	G	A	0.140987	-0.0253291		0.191544	FALSE	FALSE	FALSE	5	129640328	0.620115	0.0510989	120568	1271	119297	Male infertility	TRUE	reported	textfile	0.0309117	5.51196e-06	3482	genus.Butyrivibrio.id.1993	TRUE	reported	2	TRUE
rs4537857	T	C	T	C	-0.12459	-0.0350532		0.330932	FALSE	FALSE	FALSE	13	26718529	0.412291	0.0427547	120568	1271	119297	Male infertility	TRUE	reported	textfile	0.0260992	1.80192e-06	3482	genus.Butyrivibrio.id.1993	TRUE	reported	2	TRUE
rs486484	A	G	A	G	-0.108349	-0.0850717		0.423348	FALSE	FALSE	FALSE	20	830864	0.0364552	0.0406688	120568	1271	119297	Male infertility	TRUE	reported	textfile	0.0240008	6.61084e-06	3456	genus.Butyrivibrio.id.1993	TRUE	reported	2	TRUE
rs4928024	A	G	A	G	-0.17471	0.0276725		0.184245	FALSE	FALSE	FALSE	3	54254476	0.591447	0.0515566	120568	1271	119297	Male infertility	TRUE	reported	textfile	0.0389333	8.18641e-06	3481	genus.Butyrivibrio.id.1993	TRUE	reported	2	TRUE
rs72723662	C	T	C	T	0.224078	0.0303032		0.143007	FALSE	FALSE	FALSE	14	75599220	0.603931	0.0584152	120568	1271	119297	Male infertility	TRUE	reported	textfile	0.0449336	7.86241e-07	3073	genus.Butyrivibrio.id.1993	TRUE	reported	2	TRUE
rs74622183	A	G	A	G	-0.201027	-0.00600258		0.0881949	FALSE	FALSE	FALSE	14	33681771	0.93256	0.0709319	120568	1271	119297	Male infertility	TRUE	reported	textfile	0.0428204	2.45748e-06	3478	genus.Butyrivibrio.id.1993	TRUE	reported	2	TRUE
rs77356209	T	C	T	C	0.216874	-0.222891		0.0454106	FALSE	FALSE	FALSE	18	10267736	0.020423	0.0961365	120568	1271	119297	Male infertility	TRUE	reported	textfile	0.0483299	6.6643e-06	3379	genus.Butyrivibrio.id.1993	TRUE	reported	2	TRUE
rs7752361	A	G	A	G	-0.11923	-0.034325		0.479901	FALSE	FALSE	FALSE	6	111459502	0.395426	0.040391	120568	1271	119297	Male infertility	TRUE	reported	textfile	0.0239975	7.69113e-07	3481	genus.Butyrivibrio.id.1993	TRUE	reported	2	TRUE
rs7763512	G	A	G	A	0.119846	-0.0357345		0.422438	FALSE	FALSE	FALSE	6	21959860	0.380449	0.0407431	120568	1271	119297	Male infertility	TRUE	reported	textfile	0.0253367	3.10655e-06	3259	genus.Butyrivibrio.id.1993	TRUE	reported	2	TRUE
rs9349693	A	G	A	G	0.117973	0.0164976		0.292544	FALSE	FALSE	FALSE	6	54074926	0.709557	0.0442946	120568	1271	119297	Male infertility	TRUE	reported	textfile	0.0259861	5.54958e-06	3482	genus.Butyrivibrio.id.1993	TRUE	reported	2	TRUE
rs10090365	A	G	A	G	-0.0834413	0.0495252		0.478649	FALSE	FALSE	FALSE	8	137625956	0.218008	0.0402042	120568	1271	119297	Male infertility	TRUE	reported	textfile	0.0180989	4.17309e-06	6145	genus.CandidatusSoleaferrea.id.11350	TRUE	reported	2	TRUE
rs10809135	T	C	T	C	0.0834858	0.00711638		0.44529	FALSE	FALSE	FALSE	9	10611282	0.861791	0.0408764	120568	1271	119297	Male infertility	TRUE	reported	textfile	0.0182426	5.47174e-06	5999	genus.CandidatusSoleaferrea.id.11350	TRUE	reported	2	TRUE
rs36155147	C	T	C	T	0.104966	-0.0242262		0.338574	FALSE	FALSE	FALSE	7	312402	0.573229	0.0430073	120568	1271	119297	Male infertility	TRUE	reported	textfile	0.0240995	5.41138e-06	5958	genus.CandidatusSoleaferrea.id.11350	TRUE	reported	2	TRUE
rs4294381	T	C	T	C	0.112197	0.0491562		0.156759	FALSE	FALSE	FALSE	1	224500405	0.377924	0.0557499	120568	1271	119297	Male infertility	TRUE	reported	textfile	0.023186	1.3685e-06	6145	genus.CandidatusSoleaferrea.id.11350	TRUE	reported	2	TRUE
rs4678258	T	C	T	C	0.0986136	0.0247307		0.242976	FALSE	FALSE	FALSE	3	138226350	0.601271	0.0473249	120568	1271	119297	Male infertility	TRUE	reported	textfile	0.0215646	5.53183e-06	6101	genus.CandidatusSoleaferrea.id.11350	TRUE	reported	2	TRUE
rs6489992	A	G	A	G	-0.0840437	-0.0901824		0.369772	FALSE	FALSE	FALSE	12	114914964	0.0309507	0.0417956	120568	1271	119297	Male infertility	TRUE	reported	textfile	0.0187031	7.88786e-06	6142	genus.CandidatusSoleaferrea.id.11350	TRUE	reported	2	TRUE
rs6494306	A	G	A	G	-0.0969304	-0.0378778		0.323023	FALSE	FALSE	FALSE	15	62102341	0.378146	0.0429787	120568	1271	119297	Male infertility	TRUE	reported	textfile	0.0214221	5.80051e-06	6145	genus.CandidatusSoleaferrea.id.11350	TRUE	reported	2	TRUE
rs7400877	T	C	T	C	-0.0951085	-0.000712685		0.211664	FALSE	FALSE	FALSE	14	75937199	0.988469	0.0493103	120568	1271	119297	Male infertility	TRUE	reported	textfile	0.0212799	9.29448e-06	6145	genus.CandidatusSoleaferrea.id.11350	TRUE	reported	2	TRUE
rs9973954	A	G	A	G	0.0892075	0.0193241		0.356205	FALSE	FALSE	FALSE	2	19686146	0.646251	0.0421024	120568	1271	119297	Male infertility	TRUE	reported	textfile	0.0195401	5.94796e-06	6145	genus.CandidatusSoleaferrea.id.11350	TRUE	reported	2	TRUE
rs12404911	C	T	C	T	0.140717	0.0928337		0.187716	FALSE	FALSE	FALSE	1	239955143	0.0730954	0.0517978	120568	1271	119297	Male infertility	TRUE	reported	textfile	0.0304142	2.79891e-06	3239	genus.Catenibacterium.id.2153	TRUE	reported	2	TRUE
rs212393	G	A	G	A	-0.135254	0.0998739		0.207203	FALSE	FALSE	FALSE	6	159064710	0.0457193	0.0499877	120568	1271	119297	Male infertility	TRUE	reported	textfile	0.0286209	3.62489e-06	3239	genus.Catenibacterium.id.2153	TRUE	reported	2	TRUE
rs73128290	A	G	A	G	0.129726	-0.0634842		0.299146	FALSE	FALSE	FALSE	7	57296613	0.147923	0.0438758	120568	1271	119297	Male infertility	TRUE	reported	textfile	0.0284563	4.29372e-06	3239	genus.Catenibacterium.id.2153	TRUE	reported	2	TRUE
rs7742829	C	T	C	T	0.11411	0.0556357		0.437909	FALSE	FALSE	FALSE	6	104641790	0.169552	0.0405023	120568	1271	119297	Male infertility	TRUE	reported	textfile	0.0251099	5.60729e-06	3239	genus.Catenibacterium.id.2153	TRUE	reported	2	TRUE
rs10461257	A	G	A	G	-0.0551969	0.0744949		0.352762	FALSE	FALSE	FALSE	4	155209852	0.0803693	0.042604	120568	1271	119297	Male infertility	TRUE	reported	textfile	0.0122069	6.50746e-06	15987	genus.ChristensenellaceaeR.7group.id.11283	TRUE	reported	2	TRUE
rs17081797	A	G	A	G	-0.0904325	-0.0873323		0.0649088	FALSE	FALSE	FALSE	18	69888324	0.280388	0.0809046	120568	1271	119297	Male infertility	TRUE	reported	textfile	0.0204253	3.34031e-06	16324	genus.ChristensenellaceaeR.7group.id.11283	TRUE	reported	2	TRUE
rs62132810	A	G	A	G	-0.0828853	0.070229		0.143513	FALSE	FALSE	FALSE	19	48775970	0.227195	0.058155	120568	1271	119297	Male infertility	TRUE	reported	textfile	0.0179623	5.66711e-06	15066	genus.ChristensenellaceaeR.7group.id.11283	TRUE	reported	2	TRUE
rs62190261	A	C	A	C	0.0958394	0.0219226		0.086862	FALSE	FALSE	FALSE	2	230078383	0.759551	0.0716261	120568	1271	119297	Male infertility	TRUE	reported	textfile	0.0214723	8.74023e-06	15274	genus.ChristensenellaceaeR.7group.id.11283	TRUE	reported	2	TRUE
rs62467127	C	T	C	T	0.114108	-0.29734		0.0249905	FALSE	FALSE	FALSE	7	118456871	0.0220739	0.129894	120568	1271	119297	Male infertility	TRUE	reported	textfile	0.0251983	3.25362e-06	12719	genus.ChristensenellaceaeR.7group.id.11283	TRUE	reported	2	TRUE
rs73952017	C	T	C	T	-0.0862164	-0.0155031		0.102904	FALSE	FALSE	FALSE	18	1779608	0.816577	0.0668383	120568	1271	119297	Male infertility	TRUE	reported	textfile	0.0194354	8.45769e-06	15274	genus.ChristensenellaceaeR.7group.id.11283	TRUE	reported	2	TRUE
rs78521377	C	T	C	T	0.124992	0.229559		0.030312	FALSE	FALSE	FALSE	10	124759805	0.0605996	0.12234	120568	1271	119297	Male infertility	TRUE	reported	textfile	0.0274797	5.60674e-06	12605	genus.ChristensenellaceaeR.7group.id.11283	TRUE	reported	2	TRUE
rs892686	A	G	A	G	0.0514099	-0.0477334		0.473692	FALSE	FALSE	FALSE	9	80428461	0.237863	0.0404402	120568	1271	119297	Male infertility	TRUE	reported	textfile	0.011136	3.96861e-06	16325	genus.ChristensenellaceaeR.7group.id.11283	TRUE	reported	2	TRUE
rs11264403	G	A	G	A	-0.139062	0.0435279		0.0745616	FALSE	FALSE	FALSE	1	155706701	0.568096	0.07625	120568	1271	119297	Male infertility	TRUE	reported	textfile	0.0334454	7.75544e-06	7285	genus.Clostridiumsensustricto1.id.1873	TRUE	reported	2	TRUE
rs116847295	C	T	C	T	0.110021	0.0023516		0.127638	FALSE	FALSE	FALSE	12	43091212	0.96858	0.0597022	120568	1271	119297	Male infertility	TRUE	reported	textfile	0.0246032	4.58118e-06	12910	genus.Clostridiumsensustricto1.id.1873	TRUE	reported	2	TRUE
rs12341505	G	A	G	A	0.0810718	0.0174481		0.0933424	FALSE	FALSE	FALSE	9	133845759	0.801622	0.0694458	120568	1271	119297	Male infertility	TRUE	reported	textfile	0.0180121	4.82174e-06	14118	genus.Clostridiumsensustricto1.id.1873	TRUE	reported	2	TRUE
rs2795528	G	A	G	A	-0.184315	0.0885413		0.0553712	FALSE	FALSE	FALSE	10	42774816	0.311291	0.0874469	120568	1271	119297	Male infertility	TRUE	reported	textfile	0.0392204	2.7204e-06	6366	genus.Clostridiumsensustricto1.id.1873	TRUE	reported	2	TRUE
rs2817172	C	T	C	T	0.058139	0.025406		0.397051	FALSE	FALSE	FALSE	1	3124955	0.537061	0.0411591	120568	1271	119297	Male infertility	TRUE	reported	textfile	0.0124492	2.76655e-06	13658	genus.Clostridiumsensustricto1.id.1873	TRUE	reported	2	TRUE
rs550843	T	C	T	C	-0.0783246	0.0256794		0.279597	FALSE	FALSE	FALSE	6	165309343	0.567303	0.0448918	120568	1271	119297	Male infertility	TRUE	reported	textfile	0.0169209	2.05071e-06	14102	genus.Clostridiumsensustricto1.id.1873	TRUE	reported	2	TRUE
rs10890671	T	C	T	C	-0.0537401	-0.0112221		0.56279	FALSE	FALSE	FALSE	11	107252473	0.781941	0.0405435	120568	1271	119297	Male infertility	TRUE	reported	textfile	0.0118848	6.52136e-06	14334	genus.Collinsella.id.815	TRUE	reported	2	TRUE
rs11597285	G	T	G	T	-0.0537947	-0.020084		0.397631	FALSE	FALSE	FALSE	10	8547850	0.625098	0.041102	120568	1271	119297	Male infertility	TRUE	reported	textfile	0.0120548	9.37615e-06	14334	genus.Collinsella.id.815	TRUE	reported	2	TRUE
rs1496626	T	C	T	C	-0.0722307	0.0279012		0.133447	FALSE	FALSE	FALSE	19	31269935	0.640546	0.0597536	120568	1271	119297	Male infertility	TRUE	reported	textfile	0.01616	6.78175e-06	14334	genus.Collinsella.id.815	TRUE	reported	2	TRUE
rs149807560	C	A	C	A	-0.104264	0.0357323		0.0686962	FALSE	FALSE	FALSE	19	56015274	0.654027	0.0797287	120568	1271	119297	Male infertility	TRUE	reported	textfile	0.0235841	7.0987e-06	13473	genus.Collinsella.id.815	TRUE	reported	2	TRUE
rs2103510	G	A	G	A	0.0786551	-0.0172055		0.115642	FALSE	FALSE	FALSE	21	27983148	0.783821	0.0627154	120568	1271	119297	Male infertility	TRUE	reported	textfile	0.0168217	2.42474e-06	14334	genus.Collinsella.id.815	TRUE	reported	2	TRUE
rs62448871	C	A	C	A	-0.0540309	-0.0388138		0.53547	FALSE	FALSE	FALSE	7	24425405	0.341088	0.0407701	120568	1271	119297	Male infertility	TRUE	reported	textfile	0.0120324	6.78253e-06	14334	genus.Collinsella.id.815	TRUE	reported	2	TRUE
rs73052258	G	A	G	A	0.0930178	0.0751441		0.0759091	FALSE	FALSE	FALSE	2	194874587	0.320993	0.075718	120568	1271	119297	Male infertility	TRUE	reported	textfile	0.0202658	1.7158e-06	14334	genus.Collinsella.id.815	TRUE	reported	2	TRUE
rs75672793	A	G	A	G	-0.108908	0.0568378		0.0458461	FALSE	FALSE	FALSE	4	148897142	0.56055	0.0976551	120568	1271	119297	Male infertility	TRUE	reported	textfile	0.0240522	6.13549e-06	12601	genus.Collinsella.id.815	TRUE	reported	2	TRUE
rs9541268	C	A	C	A	0.09597	-0.0256414		0.0900616	FALSE	FALSE	FALSE	13	68035929	0.715306	0.0703005	120568	1271	119297	Male infertility	TRUE	reported	textfile	0.0197312	8.79419e-07	12914	genus.Collinsella.id.815	TRUE	reported	2	TRUE
rs11532348	C	T	C	T	-0.103931	-0.049987		0.151869	FALSE	FALSE	FALSE	12	97896018	0.375204	0.0563698	120568	1271	119297	Male infertility	TRUE	reported	textfile	0.0226826	5.71184e-06	6364	genus.Coprobacter.id.949	TRUE	reported	2	TRUE
rs12684609	T	C	T	C	0.100827	0.0421302		0.197011	FALSE	FALSE	FALSE	9	134893022	0.409247	0.0510533	120568	1271	119297	Male infertility	TRUE	reported	textfile	0.0220366	6.10177e-06	6364	genus.Coprobacter.id.949	TRUE	reported	2	TRUE
rs12996055	A	C	A	C	0.0921817	0.00290386		0.264958	FALSE	FALSE	FALSE	2	136465888	0.949582	0.0459244	120568	1271	119297	Male infertility	TRUE	reported	textfile	0.0209405	8.07639e-06	6570	genus.Coprobacter.id.949	TRUE	reported	2	TRUE
rs143662916	C	T	C	T	0.253264	0.114288		0.0295726	FALSE	FALSE	FALSE	11	103679246	0.336194	0.118838	120568	1271	119297	Male infertility	TRUE	reported	textfile	0.0540141	3.07252e-06	3083	genus.Coprobacter.id.949	TRUE	reported	2	TRUE
rs189356	G	A	G	A	0.0781125	-0.0216883		0.570097	FALSE	FALSE	FALSE	20	58999796	0.595089	0.0408077	120568	1271	119297	Male infertility	TRUE	reported	textfile	0.0171916	6.26291e-06	6763	genus.Coprobacter.id.949	TRUE	reported	2	TRUE
rs213863	C	T	C	T	-0.0887412	0.0295349		0.360401	FALSE	FALSE	FALSE	6	96787063	0.479572	0.0417754	120568	1271	119297	Male infertility	TRUE	reported	textfile	0.0188377	2.34883e-06	6798	genus.Coprobacter.id.949	TRUE	reported	2	TRUE
rs28402691	T	C	T	C	0.110695	0.0506291		0.148873	FALSE	FALSE	FALSE	4	95468089	0.376857	0.057292	120568	1271	119297	Male infertility	TRUE	reported	textfile	0.0251199	9.55668e-06	6387	genus.Coprobacter.id.949	TRUE	reported	2	TRUE
rs305411	A	G	A	G	0.129218	0.112363		0.103012	FALSE	FALSE	FALSE	1	87767445	0.092948	0.066881	120568	1271	119297	Male infertility	TRUE	reported	textfile	0.0264518	1.00906e-06	6777	genus.Coprobacter.id.949	TRUE	reported	2	TRUE
rs3828477	G	T	G	T	-0.091218	0.0600029		0.341832	FALSE	FALSE	FALSE	3	46442226	0.156916	0.0423893	120568	1271	119297	Male infertility	TRUE	reported	textfile	0.019569	2.88974e-06	6798	genus.Coprobacter.id.949	TRUE	reported	2	TRUE
rs72821405	T	C	T	C	-0.147365	-0.0878337		0.0897314	FALSE	FALSE	FALSE	6	4714563	0.219686	0.071563	120568	1271	119297	Male infertility	TRUE	reported	textfile	0.0319978	4.7576e-06	6177	genus.Coprobacter.id.949	TRUE	reported	2	TRUE
rs74919520	G	A	G	A	0.125703	0.114655		0.108792	FALSE	FALSE	FALSE	2	32017383	0.0743926	0.0642616	120568	1271	119297	Male infertility	TRUE	reported	textfile	0.0276296	5.76326e-06	6387	genus.Coprobacter.id.949	TRUE	reported	2	TRUE
rs1010560	C	A	C	A	0.0580232	-0.0628274		0.26961	FALSE	FALSE	FALSE	1	29927454	0.166169	0.0453752	120568	1271	119297	Male infertility	TRUE	reported	textfile	0.0122722	1.95915e-06	16723	genus.Coprococcus1.id.11301	TRUE	reported	2	TRUE
rs12794898	G	T	G	T	0.0903299	0.11522		0.131409	FALSE	FALSE	FALSE	11	124684165	0.0537737	0.059741	120568	1271	119297	Male infertility	TRUE	reported	textfile	0.0197212	4.91531e-06	15186	genus.Coprococcus1.id.11301	TRUE	reported	2	TRUE
rs1519491	T	C	T	C	0.0499197	0.0105663		0.397491	FALSE	FALSE	FALSE	2	21856898	0.798811	0.0414549	120568	1271	119297	Male infertility	TRUE	reported	textfile	0.0113558	8.95283e-06	16733	genus.Coprococcus1.id.11301	TRUE	reported	2	TRUE
rs1576241	A	G	A	G	-0.0510343	0.0198161		0.380534	FALSE	FALSE	FALSE	6	71819574	0.633451	0.041554	120568	1271	119297	Male infertility	TRUE	reported	textfile	0.0109535	3.32862e-06	16729	genus.Coprococcus1.id.11301	TRUE	reported	2	TRUE
rs1762123	C	T	C	T	-0.0891532	-0.0136237		0.100757	FALSE	FALSE	FALSE	6	149966958	0.837783	0.0665445	120568	1271	119297	Male infertility	TRUE	reported	textfile	0.0198554	8.01468e-06	16724	genus.Coprococcus1.id.11301	TRUE	reported	2	TRUE
rs2907920	A	G	A	G	0.0561173	-0.0948366		0.283756	FALSE	FALSE	FALSE	19	2600719	0.0343313	0.0448154	120568	1271	119297	Male infertility	TRUE	reported	textfile	0.0126824	7.65327e-06	16040	genus.Coprococcus1.id.11301	TRUE	reported	2	TRUE
rs4277593	G	A	G	A	-0.0585649	-0.0339528		0.409924	FALSE	FALSE	FALSE	20	4338773	0.407301	0.0409735	120568	1271	119297	Male infertility	TRUE	reported	textfile	0.0109914	1.13969e-07	16651	genus.Coprococcus1.id.11301	TRUE	reported	2	TRUE
rs56405618	A	G	A	G	-0.08963	-0.0287976		0.114203	FALSE	FALSE	FALSE	4	173547165	0.643153	0.0621583	120568	1271	119297	Male infertility	TRUE	reported	textfile	0.0186508	1.57195e-06	16379	genus.Coprococcus1.id.11301	TRUE	reported	2	TRUE
rs73031725	T	C	T	C	0.167591	0.121322		0.0313272	FALSE	FALSE	FALSE	11	134752388	0.298426	0.116677	120568	1271	119297	Male infertility	TRUE	reported	textfile	0.0355224	1.97917e-06	7206	genus.Coprococcus1.id.11301	TRUE	reported	2	TRUE
rs73167075	T	C	T	C	0.0573137	0.0364003		0.211754	FALSE	FALSE	FALSE	3	165975355	0.463161	0.0496152	120568	1271	119297	Male infertility	TRUE	reported	textfile	0.0127573	8.56864e-06	16733	genus.Coprococcus1.id.11301	TRUE	reported	2	TRUE
rs74101919	T	C	T	C	-0.0718989	0.0370804		0.108555	FALSE	FALSE	FALSE	1	94958765	0.569824	0.0652468	120568	1271	119297	Male infertility	TRUE	reported	textfile	0.0144651	1.03291e-06	16732	genus.Coprococcus1.id.11301	TRUE	reported	2	TRUE
rs946513	C	T	C	T	0.205899	-0.197448		0.045097	FALSE	FALSE	FALSE	10	15871821	0.0474144	0.0995915	120568	1271	119297	Male infertility	TRUE	reported	textfile	0.0460018	8.61855e-06	4310	genus.Coprococcus1.id.11301	TRUE	reported	2	TRUE
rs10070053	A	G	A	G	0.0594312	0.0123303		0.414428	FALSE	FALSE	FALSE	5	34794684	0.763245	0.0409343	120568	1271	119297	Male infertility	TRUE	reported	textfile	0.0135375	7.64883e-06	11473	genus.Coprococcus2.id.11302	TRUE	reported	2	TRUE
rs12634070	T	C	T	C	0.0736486	-0.0447926		0.257821	FALSE	FALSE	FALSE	3	180827092	0.331067	0.0460845	120568	1271	119297	Male infertility	TRUE	reported	textfile	0.0164921	9.95104e-06	11457	genus.Coprococcus2.id.11302	TRUE	reported	2	TRUE
rs2482516	C	T	C	T	0.0754415	-0.0100821		0.227823	FALSE	FALSE	FALSE	9	25554070	0.833223	0.0478802	120568	1271	119297	Male infertility	TRUE	reported	textfile	0.0164619	4.72333e-06	11483	genus.Coprococcus2.id.11302	TRUE	reported	2	TRUE
rs35890118	A	G	A	G	-0.066536	0.00954386		0.252806	FALSE	FALSE	FALSE	10	127917495	0.838	0.0466801	120568	1271	119297	Male infertility	TRUE	reported	textfile	0.0147661	8.25962e-06	11478	genus.Coprococcus2.id.11302	TRUE	reported	2	TRUE
rs61823518	A	C	A	C	-0.0955381	0.0742569		0.106269	FALSE	FALSE	FALSE	1	223514894	0.255255	0.0652706	120568	1271	119297	Male infertility	TRUE	reported	textfile	0.0215724	6.68258e-06	10980	genus.Coprococcus2.id.11302	TRUE	reported	2	TRUE
rs6677933	C	T	C	T	-0.0804405	0.0134133		0.145652	FALSE	FALSE	FALSE	1	111596386	0.814126	0.0570522	120568	1271	119297	Male infertility	TRUE	reported	textfile	0.0164216	1.18501e-06	11483	genus.Coprococcus2.id.11302	TRUE	reported	2	TRUE
rs72680320	T	C	T	C	-0.0649382	-0.043021		0.336997	FALSE	FALSE	FALSE	4	130204631	0.314545	0.0427759	120568	1271	119297	Male infertility	TRUE	reported	textfile	0.013919	2.27115e-06	11009	genus.Coprococcus2.id.11302	TRUE	reported	2	TRUE
rs9426473	A	G	A	G	0.0727361	0.0108465		0.258582	FALSE	FALSE	FALSE	1	4150395	0.812845	0.0458129	120568	1271	119297	Male infertility	TRUE	reported	textfile	0.0161662	6.30687e-06	11486	genus.Coprococcus2.id.11302	TRUE	reported	2	TRUE
rs10810043	A	G	A	G	0.0515518	-0.0416719		0.3355	FALSE	FALSE	FALSE	9	13799810	0.330685	0.0428399	120568	1271	119297	Male infertility	TRUE	reported	textfile	0.0115923	9.27424e-06	15833	genus.Coprococcus3.id.11303	TRUE	reported	2	TRUE
rs11077359	T	C	T	C	-0.0645443	-0.0423508		0.171252	FALSE	FALSE	FALSE	17	78347880	0.430824	0.0537595	120568	1271	119297	Male infertility	TRUE	reported	textfile	0.0148833	9.63598e-06	15378	genus.Coprococcus3.id.11303	TRUE	reported	2	TRUE
rs11080344	C	T	C	T	0.0516921	0.0568504		0.444633	FALSE	FALSE	FALSE	17	27777485	0.160057	0.0404664	120568	1271	119297	Male infertility	TRUE	reported	textfile	0.0113054	4.78692e-06	15835	genus.Coprococcus3.id.11303	TRUE	reported	2	TRUE
rs13247359	G	A	G	A	0.051211	-0.0570099		0.44754	FALSE	FALSE	FALSE	7	76728409	0.158685	0.0404466	120568	1271	119297	Male infertility	TRUE	reported	textfile	0.0113031	7.32611e-06	15833	genus.Coprococcus3.id.11303	TRUE	reported	2	TRUE
rs178271	T	C	T	C	0.145257	0.203065		0.017043	FALSE	FALSE	FALSE	22	20977267	0.205649	0.160447	120568	1271	119297	Male infertility	TRUE	reported	textfile	0.0294239	7.81088e-07	10794	genus.Coprococcus3.id.11303	TRUE	reported	2	TRUE
rs4575475	G	A	G	A	0.0619514	-0.0237519		0.229926	FALSE	FALSE	FALSE	14	98675414	0.621417	0.0480959	120568	1271	119297	Male infertility	TRUE	reported	textfile	0.0137787	7.04284e-06	15154	genus.Coprococcus3.id.11303	TRUE	reported	2	TRUE
rs7521171	G	A	G	A	-0.0596434	0.0448794		0.310246	FALSE	FALSE	FALSE	1	150026539	0.305783	0.0438228	120568	1271	119297	Male infertility	TRUE	reported	textfile	0.0129279	4.32242e-06	15472	genus.Coprococcus3.id.11303	TRUE	reported	2	TRUE
rs8100692	T	C	T	C	0.0577411	0.0502347		0.557926	FALSE	FALSE	FALSE	19	39541492	0.216996	0.0406905	120568	1271	119297	Male infertility	TRUE	reported	textfile	0.0113476	4.16459e-07	15829	genus.Coprococcus3.id.11303	TRUE	reported	2	TRUE
rs112893842	T	C	T	C	0.11381	0.0218528		0.0907683	FALSE	FALSE	FALSE	9	8786663	0.760228	0.0716057	120568	1271	119297	Male infertility	TRUE	reported	textfile	0.0232806	1.44535e-06	8183	genus.DefluviitaleaceaeUCG011.id.11287	TRUE	reported	2	TRUE
rs1582238	T	C	T	C	0.0805036	-0.0211154		0.356376	FALSE	FALSE	FALSE	1	118181062	0.615008	0.0419841	120568	1271	119297	Male infertility	TRUE	reported	textfile	0.0167257	1.56775e-06	7983	genus.DefluviitaleaceaeUCG011.id.11287	TRUE	reported	2	TRUE
rs2892880	G	A	G	A	0.0817755	-0.0395915		0.249583	FALSE	FALSE	FALSE	4	119820571	0.392156	0.0462672	120568	1271	119297	Male infertility	TRUE	reported	textfile	0.0181686	6.82881e-06	8182	genus.DefluviitaleaceaeUCG011.id.11287	TRUE	reported	2	TRUE
rs4344384	G	T	G	T	0.0715978	-0.0472751		0.4961	FALSE	FALSE	FALSE	10	64647609	0.241085	0.0403275	120568	1271	119297	Male infertility	TRUE	reported	textfile	0.0156309	4.83238e-06	8180	genus.DefluviitaleaceaeUCG011.id.11287	TRUE	reported	2	TRUE
rs4677103	A	G	A	G	0.0977912	0.123348		0.180118	FALSE	FALSE	FALSE	3	72158643	0.0206148	0.0532831	120568	1271	119297	Male infertility	TRUE	reported	textfile	0.0197263	9.59557e-07	7983	genus.DefluviitaleaceaeUCG011.id.11287	TRUE	reported	2	TRUE
rs55658617	T	C	T	C	0.174369	0.0103733		0.035793	FALSE	FALSE	FALSE	21	40439076	0.925664	0.11118	120568	1271	119297	Male infertility	TRUE	reported	textfile	0.0362226	2.15292e-06	6663	genus.DefluviitaleaceaeUCG011.id.11287	TRUE	reported	2	TRUE
rs72731813	C	T	C	T	-0.147383	0.076985		0.0494561	FALSE	FALSE	FALSE	4	146493591	0.414625	0.0943696	120568	1271	119297	Male infertility	TRUE	reported	textfile	0.0293796	4.33116e-07	7767	genus.DefluviitaleaceaeUCG011.id.11287	TRUE	reported	2	TRUE
rs9608282	T	G	T	G	0.142939	0.181834		0.0328706	FALSE	FALSE	FALSE	22	24408113	0.110147	0.113822	120568	1271	119297	Male infertility	TRUE	reported	textfile	0.0299793	2.52045e-06	7716	genus.DefluviitaleaceaeUCG011.id.11287	TRUE	reported	2	TRUE
rs9725395	A	G	A	G	-0.13834	-0.0515174		0.113998	FALSE	FALSE	FALSE	1	84739949	0.416125	0.0633543	120568	1271	119297	Male infertility	TRUE	reported	textfile	0.029554	3.51921e-06	8011	genus.DefluviitaleaceaeUCG011.id.11287	TRUE	reported	2	TRUE
rs12031543	T	C	T	C	-0.127185	0.0181959		0.139495	FALSE	FALSE	FALSE	1	68198632	0.755118	0.0583392	120568	1271	119297	Male infertility	TRUE	reported	textfile	0.0281887	6.54764e-06	8855	genus.Desulfovibrio.id.3173	TRUE	reported	2	TRUE
rs1294544	A	C	A	C	0.0688782	-0.0305851		0.292255	FALSE	FALSE	FALSE	14	90520502	0.491444	0.0444541	120568	1271	119297	Male infertility	TRUE	reported	textfile	0.0153635	7.77587e-06	9241	genus.Desulfovibrio.id.3173	TRUE	reported	2	TRUE
rs13066142	G	A	G	A	0.119141	0.00782111		0.0919487	FALSE	FALSE	FALSE	3	67428549	0.911477	0.0703493	120568	1271	119297	Male infertility	TRUE	reported	textfile	0.0250891	3.78665e-06	9241	genus.Desulfovibrio.id.3173	TRUE	reported	2	TRUE
rs16863365	A	G	A	G	0.109402	0.136372		0.0472176	FALSE	FALSE	FALSE	2	197225187	0.155554	0.0960241	120568	1271	119297	Male infertility	TRUE	reported	textfile	0.0226964	1.7945e-06	8776	genus.Desulfovibrio.id.3173	TRUE	reported	2	TRUE
rs2032031	A	G	A	G	-0.0654931	0.0493315		0.504893	FALSE	FALSE	FALSE	10	128372006	0.220037	0.0402236	120568	1271	119297	Male infertility	TRUE	reported	textfile	0.0148681	9.14277e-06	9241	genus.Desulfovibrio.id.3173	TRUE	reported	2	TRUE
rs2590913	G	A	G	A	0.154496	-0.177948		0.054207	FALSE	FALSE	FALSE	13	63690313	0.0528664	0.0919152	120568	1271	119297	Male infertility	TRUE	reported	textfile	0.0339396	6.65421e-06	7225	genus.Desulfovibrio.id.3173	TRUE	reported	2	TRUE
rs2853179	C	T	C	T	0.0811971	0.082168		0.228967	FALSE	FALSE	FALSE	8	104449819	0.0878234	0.0481362	120568	1271	119297	Male infertility	TRUE	reported	textfile	0.0174234	2.42439e-06	8949	genus.Desulfovibrio.id.3173	TRUE	reported	2	TRUE
rs4797774	G	A	G	A	0.212582	0.122147		0.042743	FALSE	FALSE	FALSE	18	13447996	0.235721	0.103013	120568	1271	119297	Male infertility	TRUE	reported	textfile	0.0470044	5.64315e-06	3476	genus.Desulfovibrio.id.3173	TRUE	reported	2	TRUE
rs6580353	T	C	T	C	0.0770979	0.0697159		0.202831	FALSE	FALSE	FALSE	5	140031102	0.169018	0.050689	120568	1271	119297	Male infertility	TRUE	reported	textfile	0.0169735	4.93857e-06	9241	genus.Desulfovibrio.id.3173	TRUE	reported	2	TRUE
rs72647089	T	G	T	G	-0.106594	0.0437682		0.0804106	FALSE	FALSE	FALSE	8	57060357	0.553146	0.0738017	120568	1271	119297	Male infertility	TRUE	reported	textfile	0.0239337	8.29763e-06	8985	genus.Desulfovibrio.id.3173	TRUE	reported	2	TRUE
rs7729080	C	A	C	A	-0.070287	-0.0125598		0.294613	FALSE	FALSE	FALSE	5	53358148	0.775929	0.0441269	120568	1271	119297	Male infertility	TRUE	reported	textfile	0.0157691	9.95869e-06	9241	genus.Desulfovibrio.id.3173	TRUE	reported	2	TRUE
rs10138457	T	C	T	C	-0.113054	0.0428951		0.09342	FALSE	FALSE	FALSE	14	101991715	0.53039	0.0683682	120568	1271	119297	Male infertility	TRUE	reported	textfile	0.0261933	7.88122e-06	10968	genus.Dialister.id.2183	TRUE	reported	2	TRUE
rs10938938	G	A	G	A	-0.0773514	-0.0376547		0.157462	FALSE	FALSE	FALSE	4	23292736	0.502559	0.0561618	120568	1271	119297	Male infertility	TRUE	reported	textfile	0.0170915	7.37063e-06	11401	genus.Dialister.id.2183	TRUE	reported	2	TRUE
rs11071887	T	C	T	C	0.0662403	0.009115		0.322318	FALSE	FALSE	FALSE	15	32662894	0.83173	0.0428975	120568	1271	119297	Male infertility	TRUE	reported	textfile	0.0146315	5.91407e-06	11989	genus.Dialister.id.2183	TRUE	reported	2	TRUE
rs11166701	G	A	G	A	-0.0655301	0.0240872		0.510527	FALSE	FALSE	FALSE	8	137283482	0.549383	0.0402335	120568	1271	119297	Male infertility	TRUE	reported	textfile	0.013186	5.50746e-07	11720	genus.Dialister.id.2183	TRUE	reported	2	TRUE
rs2314294	T	C	T	C	0.0865932	0.0421052		0.134871	FALSE	FALSE	FALSE	16	9243005	0.477634	0.0592936	120568	1271	119297	Male infertility	TRUE	reported	textfile	0.0193719	8.07899e-06	11339	genus.Dialister.id.2183	TRUE	reported	2	TRUE
rs4747450	C	A	C	A	0.0668509	0.0482289		0.224208	FALSE	FALSE	FALSE	10	22910724	0.319438	0.0484414	120568	1271	119297	Male infertility	TRUE	reported	textfile	0.0147685	5.83729e-06	11987	genus.Dialister.id.2183	TRUE	reported	2	TRUE
rs4753063	G	A	G	A	-0.0596297	0.00915005		0.448239	FALSE	FALSE	FALSE	11	92533963	0.821251	0.0404983	120568	1271	119297	Male infertility	TRUE	reported	textfile	0.0130052	4.85684e-06	11989	genus.Dialister.id.2183	TRUE	reported	2	TRUE
rs75416973	A	G	A	G	0.0727223	0.0538863		0.223256	FALSE	FALSE	FALSE	1	172840493	0.265801	0.0484247	120568	1271	119297	Male infertility	TRUE	reported	textfile	0.016451	9.46091e-06	11402	genus.Dialister.id.2183	TRUE	reported	2	TRUE
rs764177	C	A	C	A	-0.0601454	-0.0133578		0.365618	FALSE	FALSE	FALSE	3	45767957	0.750392	0.0419894	120568	1271	119297	Male infertility	TRUE	reported	textfile	0.0135366	9.60772e-06	11988	genus.Dialister.id.2183	TRUE	reported	2	TRUE
rs76680460	G	A	G	A	-0.161296	-0.0151775		0.0432532	FALSE	FALSE	FALSE	9	25447082	0.879343	0.0999818	120568	1271	119297	Male infertility	TRUE	reported	textfile	0.0364332	8.19213e-06	7176	genus.Dialister.id.2183	TRUE	reported	2	TRUE
rs11150408	T	G	T	G	0.0488254	-0.0351889		0.482035	FALSE	FALSE	FALSE	16	81769892	0.383556	0.0403838	120568	1271	119297	Male infertility	TRUE	reported	textfile	0.0109063	7.05777e-06	17215	genus.Dorea.id.1997	TRUE	reported	2	TRUE
rs12537781	T	C	T	C	-0.055544	-0.0222643		0.238676	FALSE	FALSE	FALSE	7	155186473	0.63776	0.047287	120568	1271	119297	Male infertility	TRUE	reported	textfile	0.0125223	9.15137e-06	17608	genus.Dorea.id.1997	TRUE	reported	2	TRUE
rs13279148	G	A	G	A	0.0715309	-0.026552		0.112654	FALSE	FALSE	FALSE	8	126893620	0.680749	0.0645339	120568	1271	119297	Male infertility	TRUE	reported	textfile	0.0150878	2.25283e-06	17605	genus.Dorea.id.1997	TRUE	reported	2	TRUE
rs1899291	C	T	C	T	0.0697217	-0.0145292		0.157357	FALSE	FALSE	FALSE	4	60126622	0.791611	0.0549889	120568	1271	119297	Male infertility	TRUE	reported	textfile	0.0150285	4.56686e-06	17609	genus.Dorea.id.1997	TRUE	reported	2	TRUE
rs3005511	A	G	A	G	0.0516127	0.0116905		0.299828	FALSE	FALSE	FALSE	6	73896090	0.789413	0.0437724	120568	1271	119297	Male infertility	TRUE	reported	textfile	0.0112852	5.28702e-06	17610	genus.Dorea.id.1997	TRUE	reported	2	TRUE
rs345219	T	G	T	G	-0.0497368	-0.0224257		0.469586	FALSE	FALSE	FALSE	3	6784833	0.5815	0.0406855	120568	1271	119297	Male infertility	TRUE	reported	textfile	0.0112621	8.8006e-06	17215	genus.Dorea.id.1997	TRUE	reported	2	TRUE
rs3752849	G	A	G	A	0.163846	-0.0174325		0.0495189	FALSE	FALSE	FALSE	11	8707510	0.851544	0.0931475	120568	1271	119297	Male infertility	TRUE	reported	textfile	0.036608	7.68057e-06	5322	genus.Dorea.id.1997	TRUE	reported	2	TRUE
rs4793307	C	T	C	T	0.0574165	0.00669082		0.239039	FALSE	FALSE	FALSE	17	72737384	0.887487	0.04729	120568	1271	119297	Male infertility	TRUE	reported	textfile	0.0122472	4.0069e-06	17600	genus.Dorea.id.1997	TRUE	reported	2	TRUE
rs62503162	A	G	A	G	-0.0974091	-0.0396228		0.043423	FALSE	FALSE	FALSE	8	15911148	0.693	0.100365	120568	1271	119297	Male infertility	TRUE	reported	textfile	0.0194379	7.46605e-07	16210	genus.Dorea.id.1997	TRUE	reported	2	TRUE
rs73729431	C	T	C	T	-0.13745	-0.0823498		0.0205329	FALSE	FALSE	FALSE	6	25077822	0.562191	0.142083	120568	1271	119297	Male infertility	TRUE	reported	textfile	0.0299983	3.1674e-06	9596	genus.Dorea.id.1997	TRUE	reported	2	TRUE
rs112205261	T	C	T	C	-0.188618	0.00610549		0.0810361	FALSE	FALSE	FALSE	1	9076080	0.933744	0.0734403	120568	1271	119297	Male infertility	TRUE	reported	textfile	0.0403613	3.34648e-06	5036	genus.Eggerthella.id.819	TRUE	reported	2	TRUE
rs13070736	A	C	A	C	-0.121331	0.0370743		0.163042	FALSE	FALSE	FALSE	3	20765962	0.497425	0.0546379	120568	1271	119297	Male infertility	TRUE	reported	textfile	0.0272024	7.61915e-06	5147	genus.Eggerthella.id.819	TRUE	reported	2	TRUE
rs1784446	G	A	G	A	0.0907728	-0.0186752		0.488277	FALSE	FALSE	FALSE	11	102590868	0.642337	0.0402106	120568	1271	119297	Male infertility	TRUE	reported	textfile	0.0198096	5.23136e-06	5147	genus.Eggerthella.id.819	TRUE	reported	2	TRUE
rs2223081	G	A	G	A	0.102572	-0.0460934		0.284022	FALSE	FALSE	FALSE	21	28405711	0.304404	0.0448801	120568	1271	119297	Male infertility	TRUE	reported	textfile	0.0221108	3.88889e-06	5147	genus.Eggerthella.id.819	TRUE	reported	2	TRUE
rs2240838	A	G	A	G	0.0980582	-0.0189681		0.539376	FALSE	FALSE	FALSE	7	38296353	0.641255	0.0407091	120568	1271	119297	Male infertility	TRUE	reported	textfile	0.0197653	7.36205e-07	5147	genus.Eggerthella.id.819	TRUE	reported	2	TRUE
rs3851328	T	G	T	G	-0.107774	-0.0247859		0.222221	FALSE	FALSE	FALSE	2	45226666	0.60708	0.0481987	120568	1271	119297	Male infertility	TRUE	reported	textfile	0.0236527	4.17589e-06	5147	genus.Eggerthella.id.819	TRUE	reported	2	TRUE
rs6430926	C	T	C	T	0.0879736	0.0543534		0.468051	FALSE	FALSE	FALSE	2	140579885	0.179769	0.0405178	120568	1271	119297	Male infertility	TRUE	reported	textfile	0.0197127	8.37122e-06	5147	genus.Eggerthella.id.819	TRUE	reported	2	TRUE
rs67490567	T	C	T	C	0.108495	0.0271951		0.256499	FALSE	FALSE	FALSE	15	65398986	0.559607	0.0466129	120568	1271	119297	Male infertility	TRUE	reported	textfile	0.0245457	8.94216e-06	5083	genus.Eggerthella.id.819	TRUE	reported	2	TRUE
rs76663501	C	T	C	T	0.175349	-0.0949894		0.0512217	FALSE	FALSE	FALSE	20	57072813	0.28942	0.0896638	120568	1271	119297	Male infertility	TRUE	reported	textfile	0.0378576	4.82574e-06	4814	genus.Eggerthella.id.819	TRUE	reported	2	TRUE
rs11027642	C	T	C	T	0.129006	-0.11474		0.142634	FALSE	FALSE	FALSE	11	23980294	0.0467283	0.0576944	120568	1271	119297	Male infertility	TRUE	reported	textfile	0.0284844	4.91871e-06	5583	genus.Eisenbergiella.id.11304	TRUE	reported	2	TRUE
rs11079158	T	C	T	C	0.100627	0.0282025		0.216437	FALSE	FALSE	FALSE	17	55290280	0.564663	0.0489686	120568	1271	119297	Male infertility	TRUE	reported	textfile	0.022546	7.34849e-06	5582	genus.Eisenbergiella.id.11304	TRUE	reported	2	TRUE
rs11938607	T	C	T	C	0.0978125	-0.00487534		0.253029	FALSE	FALSE	FALSE	4	188139277	0.915877	0.0461555	120568	1271	119297	Male infertility	TRUE	reported	textfile	0.0216636	8.2182e-06	5583	genus.Eisenbergiella.id.11304	TRUE	reported	2	TRUE
rs12257723	A	C	A	C	-0.0952742	0.0269079		0.327905	FALSE	FALSE	FALSE	10	107657343	0.529712	0.0428167	120568	1271	119297	Male infertility	TRUE	reported	textfile	0.0211569	8.85121e-06	5582	genus.Eisenbergiella.id.11304	TRUE	reported	2	TRUE
rs12710729	C	A	C	A	0.0893384	0.0171713		0.321965	FALSE	FALSE	FALSE	2	19773449	0.690486	0.0431228	120568	1271	119297	Male infertility	TRUE	reported	textfile	0.0199069	9.8441e-06	5583	genus.Eisenbergiella.id.11304	TRUE	reported	2	TRUE
rs13258851	A	G	A	G	0.137001	-0.0673114		0.141635	FALSE	FALSE	FALSE	8	54418254	0.239968	0.057283	120568	1271	119297	Male infertility	TRUE	reported	textfile	0.0302124	7.74648e-06	5583	genus.Eisenbergiella.id.11304	TRUE	reported	2	TRUE
rs1508033	A	C	A	C	0.091546	0.0365157		0.313657	FALSE	FALSE	FALSE	15	53083004	0.401767	0.0435504	120568	1271	119297	Male infertility	TRUE	reported	textfile	0.0195787	3.22889e-06	5580	genus.Eisenbergiella.id.11304	TRUE	reported	2	TRUE
rs1553971	T	G	T	G	0.120965	0.0582046		0.227393	FALSE	FALSE	FALSE	3	111700639	0.225028	0.0479735	120568	1271	119297	Male infertility	TRUE	reported	textfile	0.0263054	5.26837e-06	5583	genus.Eisenbergiella.id.11304	TRUE	reported	2	TRUE
rs2683098	C	T	C	T	0.107319	-0.0255767		0.216221	FALSE	FALSE	FALSE	15	35886364	0.600128	0.0487904	120568	1271	119297	Male infertility	TRUE	reported	textfile	0.022515	2.2375e-06	5582	genus.Eisenbergiella.id.11304	TRUE	reported	2	TRUE
rs3812426	G	A	G	A	0.106447	-0.0630345		0.155032	FALSE	FALSE	FALSE	8	49910116	0.255244	0.055405	120568	1271	119297	Male infertility	TRUE	reported	textfile	0.0224159	2.71687e-06	5583	genus.Eisenbergiella.id.11304	TRUE	reported	2	TRUE
rs4462860	G	A	G	A	0.0939071	0.0796786		0.395727	FALSE	FALSE	FALSE	21	20237941	0.0531251	0.041201	120568	1271	119297	Male infertility	TRUE	reported	textfile	0.0201104	4.16221e-06	5460	genus.Eisenbergiella.id.11304	TRUE	reported	2	TRUE
rs10098492	T	C	T	C	0.132323	-0.0164911		0.0579206	FALSE	FALSE	FALSE	8	112097527	0.850211	0.0873241	120568	1271	119297	Male infertility	TRUE	reported	textfile	0.0293688	6.40572e-06	7361	genus.Enterorhabdus.id.820	TRUE	reported	2	TRUE
rs114731706	T	G	T	G	0.182308	0.10067		0.0324642	FALSE	FALSE	FALSE	2	19412192	0.381408	0.115012	120568	1271	119297	Male infertility	TRUE	reported	textfile	0.0382298	2.17342e-06	5956	genus.Enterorhabdus.id.820	TRUE	reported	2	TRUE
rs2051957	C	T	C	T	0.0843291	-0.0491791		0.200556	FALSE	FALSE	FALSE	7	90080569	0.324767	0.0499427	120568	1271	119297	Male infertility	TRUE	reported	textfile	0.0189864	8.89859e-06	7524	genus.Enterorhabdus.id.820	TRUE	reported	2	TRUE
rs3017103	A	G	A	G	0.0980897	-0.0470915		0.190229	FALSE	FALSE	FALSE	11	62406721	0.358928	0.0513309	120568	1271	119297	Male infertility	TRUE	reported	textfile	0.0208995	2.94044e-06	7524	genus.Enterorhabdus.id.820	TRUE	reported	2	TRUE
rs73331712	T	C	T	C	0.26199	-0.0603115		0.0403566	FALSE	FALSE	FALSE	12	69121322	0.563059	0.10429	120568	1271	119297	Male infertility	TRUE	reported	textfile	0.055123	4.84923e-06	3109	genus.Enterorhabdus.id.820	TRUE	reported	2	TRUE
rs77655283	G	A	G	A	0.132988	-0.0258492		0.0707089	FALSE	FALSE	FALSE	2	235531235	0.741121	0.0782433	120568	1271	119297	Male infertility	TRUE	reported	textfile	0.0298306	5.88042e-06	7494	genus.Enterorhabdus.id.820	TRUE	reported	2	TRUE

## Sheet: Sup Table3
Supplementary Table 3 SNPs used in MR analysis of inflammation cytokines and male infertility
SNP	Effect_allele.exposure	Other_allele.exposure	Effect_allele.outcome	Other_allele.outcome	Beta.exposure	Beta.outcome	Eaf.exposure	Eaf.outcome	Remove	Palindromic	Ambiguous	Chr.outcome	Pos.outcome	Pval.outcome	SE.outcome	Samplesize.outcome	Ncase.outcome	Ncontrol.outcome	Outcome	mr_keep.outcome	Pval_origin.outcome	data_source.outcome	SE.exposure	Pval.exposure	Samplesize.exposure	Exposure	mr_keep.exposure	Pval_origin.exposure	Action	mr_keep	R2	F
rs28637706	G	T	G	T	-0.1554	0.0334898	0.314	0.692199	FALSE	FALSE	FALSE	19	33794463	0.442788	0.0436354	120568	1271	119297	Male Infertility	TRUE	reported	textfile	0.0261	2.717e-09	3570	meta_filt_B_NGF_noBMI.txt	TRUE	reported	2	TRUE	0.00983244	35.4305
rs71641308	C	T	C	T	0.1969	-0.154795	0.0995	0.903779	FALSE	FALSE	FALSE	1	77621033	0.0240182	0.0685892	120568	1271	119297	Male Infertility	TRUE	reported	textfile	0.0429	4.424e-06	3570	meta_filt_B_NGF_noBMI.txt	TRUE	reported	2	TRUE	0.00586615	21.0539
rs73472576	C	T	C	T	-0.1146	0.00909201	0.457	0.538534	FALSE	FALSE	FALSE	18	74456947	0.822481	0.040525	120568	1271	119297	Male Infertility	TRUE	reported	textfile	0.0251	4.813e-06	3570	meta_filt_B_NGF_noBMI.txt	TRUE	reported	2	TRUE	0.0058053	20.8343
rs7970581	G	T	G	T	0.1358	0.0964075	0.2662	0.722066	FALSE	FALSE	FALSE	12	112827443	0.0333503	0.0453077	120568	1271	119297	Male Infertility	TRUE	reported	textfile	0.028	1.223e-06	3570	meta_filt_B_NGF_noBMI.txt	TRUE	reported	2	TRUE	0.00654581	23.5093
rs116303454	G	A	G	A	0.3754	-0.243295	0.0218	0.973186	FALSE	FALSE	FALSE	3	27253164	0.0522324	0.125331	120568	1271	119297	Male Infertility	TRUE	reported	textfile	0.081	3.579e-06	3670	meta_filt_CTACK_noBMI.txt	TRUE	reported	2	TRUE	0.00581859	21.4675
rs118084576	G	A	G	A	0.5675	0.299778	0.0112	0.991519	FALSE	FALSE	FALSE	9	21172503	0.176865	0.22198	120568	1271	119297	Male Infertility	TRUE	reported	textfile	0.1226	3.66e-06	3670	meta_filt_CTACK_noBMI.txt	TRUE	reported	2	TRUE	0.00580439	21.4148
rs135564	G	A	G	A	-0.1672	0.0706231	0.2632	0.734407	FALSE	FALSE	FALSE	22	46140060	0.124089	0.0459237	120568	1271	119297	Male Infertility	TRUE	reported	textfile	0.0267	3.593e-10	3670	meta_filt_CTACK_noBMI.txt	TRUE	reported	2	TRUE	0.0105723	39.1934
rs141331414	G	A	G	A	0.1977	-0.0215301	0.0914	0.919894	FALSE	FALSE	FALSE	9	125502348	0.770375	0.0737623	120568	1271	119297	Male Infertility	TRUE	reported	textfile	0.0415	1.886e-06	3670	meta_filt_CTACK_noBMI.txt	TRUE	reported	2	TRUE	0.00614573	22.682
rs2070074	G	A	G	A	0.4401	-0.0559303	0.891	0.112091	FALSE	FALSE	FALSE	9	34649445	0.379231	0.0636067	120568	1271	119297	Male Infertility	TRUE	reported	textfile	0.0372	2.596e-32	3670	meta_filt_CTACK_noBMI.txt	TRUE	reported	2	TRUE	0.0367363	139.888
rs55764737	C	T	C	T	0.5424	0.00237986	0.9846	0.0151649	FALSE	FALSE	FALSE	15	61031215	0.988577	0.166221	120568	1271	119297	Male Infertility	TRUE	reported	textfile	0.0967	2.012e-08	3670	meta_filt_CTACK_noBMI.txt	TRUE	reported	2	TRUE	0.00849989	31.4449
rs57338032	G	A	G	A	0.1443	-0.02109	0.8287	0.167573	FALSE	FALSE	FALSE	15	78506597	0.695569	0.0538959	120568	1271	119297	Male Infertility	TRUE	reported	textfile	0.0316	4.831e-06	3670	meta_filt_CTACK_noBMI.txt	TRUE	reported	2	TRUE	0.00564978	20.8412
rs60247384	C	T	C	T	0.1128	-0.0620958	0.3512	0.64939	FALSE	FALSE	FALSE	3	35195890	0.14017	0.0420943	120568	1271	119297	Male Infertility	TRUE	reported	textfile	0.0245	4.302e-06	3670	meta_filt_CTACK_noBMI.txt	TRUE	reported	2	TRUE	0.00574273	21.186
rs62578137	C	T	C	T	-0.1311	0.0152715	0.2421	0.754324	FALSE	FALSE	FALSE	9	126650351	0.74509	0.0469718	120568	1271	119297	Male Infertility	TRUE	reported	textfile	0.0286	4.658e-06	3670	meta_filt_CTACK_noBMI.txt	TRUE	reported	2	TRUE	0.00569282	21.0008
rs72729450	C	T	C	T	-0.5123	0.102129	0.0123	0.985687	FALSE	FALSE	FALSE	9	35990637	0.541152	0.167131	120568	1271	119297	Male Infertility	TRUE	reported	textfile	0.1094	2.814e-06	3670	meta_filt_CTACK_noBMI.txt	TRUE	reported	2	TRUE	0.00593965	21.9168
rs7333764	C	T	C	T	0.2811	0.00991598	0.0412	0.961582	FALSE	FALSE	FALSE	13	33634664	0.924632	0.104819	120568	1271	119297	Male Infertility	TRUE	reported	textfile	0.0591	2.002e-06	3670	meta_filt_CTACK_noBMI.txt	TRUE	reported	2	TRUE	0.00612649	22.6105
rs76395525	G	A	G	A	0.5193	0.35261	0.0118	0.990162	FALSE	FALSE	FALSE	15	79449049	0.0895138	0.207665	120568	1271	119297	Male Infertility	TRUE	reported	textfile	0.1081	1.553e-06	3670	meta_filt_CTACK_noBMI.txt	TRUE	reported	2	TRUE	0.0062488	23.0647
rs11087905	C	A	C	A	0.0954	0.0241859	0.3778	0.599837	FALSE	FALSE	FALSE	21	24133015	0.568248	0.0423843	120568	1271	119297	Male Infertility	TRUE	reported	textfile	0.0188	4.07e-07	8197	meta_filt_EOTAXIN_noBMI.txt	TRUE	reported	2	TRUE	0.00313158	25.7439
rs112347425	C	T	C	T	0.1595	0.0576513	0.0978	0.910282	FALSE	FALSE	FALSE	3	46419397	0.415578	0.0708146	120568	1271	119297	Male Infertility	TRUE	reported	textfile	0.0276	7.771e-09	8197	meta_filt_EOTAXIN_noBMI.txt	TRUE	reported	2	TRUE	0.00405772	33.3885
rs12075	G	A	G	A	0.1692	-0.0857951	0.5229	0.46766	FALSE	FALSE	FALSE	1	159205564	0.0339492	0.0404566	120568	1271	119297	Male Infertility	TRUE	reported	textfile	0.0155	1.211e-27	8197	meta_filt_EOTAXIN_noBMI.txt	TRUE	reported	2	TRUE	0.014329	119.133
rs147287945	G	A	G	A	-0.1512	0.12313	0.0741	0.92702	FALSE	FALSE	FALSE	6	7223333	0.118996	0.0789804	120568	1271	119297	Male Infertility	TRUE	reported	textfile	0.0313	1.356e-06	8197	meta_filt_EOTAXIN_noBMI.txt	TRUE	reported	2	TRUE	0.00283874	23.3297
rs187131	G	C	G	C	0.1264	0.15753	0.8902	0.885614	FALSE	TRUE	FALSE	1	91038780	0.0128404	0.0633118	120568	1271	119297	Male Infertility	TRUE	reported	textfile	0.0253	5.742e-07	8197	meta_filt_EOTAXIN_noBMI.txt	TRUE	reported	2	TRUE	0.00303583	24.9544
rs2024050	G	A	G	A	0.164	-0.00208945	0.0739	0.927047	FALSE	FALSE	FALSE	7	75831075	0.978563	0.0777611	120568	1271	119297	Male Infertility	TRUE	reported	textfile	0.0302	5.467e-08	8197	meta_filt_EOTAXIN_noBMI.txt	TRUE	reported	2	TRUE	0.00358475	29.4827
rs2027855	C	T	C	T	0.0743	-0.0479087	0.6153	0.387414	FALSE	FALSE	FALSE	22	47441763	0.246449	0.0413356	120568	1271	119297	Male Infertility	TRUE	reported	textfile	0.0162	4.272e-06	8197	meta_filt_EOTAXIN_noBMI.txt	TRUE	reported	2	TRUE	0.00255964	21.0301
rs2211994	C	T	C	T	0.0876	-0.0622768	0.276	0.724465	FALSE	FALSE	FALSE	21	16675274	0.16599	0.0449586	120568	1271	119297	Male Infertility	TRUE	reported	textfile	0.0177	6.981e-07	8197	meta_filt_EOTAXIN_noBMI.txt	TRUE	reported	2	TRUE	0.00297928	24.4881
rs2228467	C	T	C	T	-0.4154	-0.065078	0.9215	0.0765378	FALSE	FALSE	FALSE	3	42864624	0.388553	0.075475	120568	1271	119297	Male Infertility	TRUE	reported	textfile	0.0291	3.473e-46	8197	meta_filt_EOTAXIN_noBMI.txt	TRUE	reported	2	TRUE	0.0242565	203.723
rs5754733	C	A	C	A	-0.105	0.0102012	0.8306	0.173736	FALSE	FALSE	FALSE	22	33873606	0.850122	0.0539853	120568	1271	119297	Male Infertility	TRUE	reported	textfile	0.0213	8.196e-07	8197	meta_filt_EOTAXIN_noBMI.txt	TRUE	reported	2	TRUE	0.00295583	24.2948
rs59808887	C	T	C	T	-0.1698	-0.0396058	0.0601	0.934982	FALSE	FALSE	FALSE	5	31846414	0.629102	0.0820008	120568	1271	119297	Male Infertility	TRUE	reported	textfile	0.0356	1.886e-06	8197	meta_filt_EOTAXIN_noBMI.txt	TRUE	reported	2	TRUE	0.00276769	22.7441
rs745331	G	A	G	A	-0.0821	-0.0113478	0.6825	0.314094	FALSE	FALSE	FALSE	15	27684001	0.793729	0.0433995	120568	1271	119297	Male Infertility	TRUE	reported	textfile	0.0176	3.036e-06	8197	meta_filt_EOTAXIN_noBMI.txt	TRUE	reported	2	TRUE	0.00264761	21.7548
rs75426604	C	A	C	A	-0.1371	0.0331497	0.0876	0.907395	FALSE	FALSE	FALSE	14	35388508	0.634695	0.0697699	120568	1271	119297	Male Infertility	TRUE	reported	textfile	0.0291	2.397e-06	8197	meta_filt_EOTAXIN_noBMI.txt	TRUE	reported	2	TRUE	0.0027006	22.1913
rs79722574	C	T	C	T	-0.1092	0.00308942	0.1422	0.858765	FALSE	FALSE	FALSE	17	34292033	0.957661	0.0581934	120568	1271	119297	Male Infertility	TRUE	reported	textfile	0.0227	1.497e-06	8197	meta_filt_EOTAXIN_noBMI.txt	TRUE	reported	2	TRUE	0.00281523	23.136
rs9317045	C	A	C	A	0.1172	0.0592139	0.8615	0.148782	FALSE	FALSE	FALSE	13	59055904	0.297349	0.0568198	120568	1271	119297	Male Infertility	TRUE	reported	textfile	0.0236	6.954e-07	8197	meta_filt_EOTAXIN_noBMI.txt	TRUE	reported	2	TRUE	0.00299966	24.6561
rs116745220	G	A	G	A	-0.6176	-0.0435561	0.9951	0.00758446	FALSE	FALSE	FALSE	5	72103817	0.857938	0.24333	120568	1271	119297	Male Infertility	TRUE	reported	textfile	0.1324	3.085e-06	7609	meta_filt_FGF_BASIC_noBMI.txt	TRUE	reported	2	TRUE	0.00285148	21.7533
rs13412535	G	A	G	A	-0.1129	0.0441845	0.1856	0.795346	FALSE	FALSE	FALSE	2	224010157	0.380118	0.0503425	120568	1271	119297	Male Infertility	TRUE	reported	textfile	0.0224	4.763e-07	7609	meta_filt_FGF_BASIC_noBMI.txt	TRUE	reported	2	TRUE	0.00332749	25.3967
rs145577605	G	A	G	A	0.2043	-0.0645323	0.0378	0.964806	FALSE	FALSE	FALSE	6	27642232	0.542136	0.105862	120568	1271	119297	Male Infertility	TRUE	reported	textfile	0.0427	1.672e-06	7609	meta_filt_FGF_BASIC_noBMI.txt	TRUE	reported	2	TRUE	0.0029995	22.8858
rs61990749	G	C	G	C	0.1124	-0.0121177	0.1545	0.150558	FALSE	TRUE	FALSE	14	77906158	0.827752	0.0556915	120568	1271	119297	Male Infertility	TRUE	reported	textfile	0.0228	8.225e-07	7609	meta_filt_FGF_BASIC_noBMI.txt	TRUE	reported	2	TRUE	0.00318383	24.2968
rs75168112	C	T	C	T	-0.1024	0.0297769	0.8097	0.198425	FALSE	FALSE	FALSE	18	73418832	0.56035	0.0511348	120568	1271	119297	Male Infertility	TRUE	reported	textfile	0.0214	1.637e-06	7609	meta_filt_FGF_BASIC_noBMI.txt	TRUE	reported	2	TRUE	0.00300013	22.8907
rs78873483	G	A	G	A	0.1286	-0.10453	0.1025	0.887195	FALSE	FALSE	FALSE	17	48711311	0.0998527	0.0635224	120568	1271	119297	Male Infertility	TRUE	reported	textfile	0.0282	4.98e-06	7609	meta_filt_FGF_BASIC_noBMI.txt	TRUE	reported	2	TRUE	0.00272565	20.7907
rs9903590	C	T	C	T	0.1281	-0.163019	0.8953	0.105755	FALSE	FALSE	FALSE	17	35911286	0.0128336	0.065513	120568	1271	119297	Male Infertility	TRUE	reported	textfile	0.0267	1.622e-06	7609	meta_filt_FGF_BASIC_noBMI.txt	TRUE	reported	2	TRUE	0.00301603	23.0124
rs115256310	G	A	G	A	-0.6788	-0.043547	0.9954	0.00758451	FALSE	FALSE	FALSE	5	72103864	0.857969	0.243334	120568	1271	119297	Male Infertility	TRUE	reported	textfile	0.1359	5.85e-07	7948	meta_filt_G_CSF_noBMI.txt	TRUE	reported	2	TRUE	0.00312915	24.9422
rs117261691	C	T	C	T	0.1318	0.103401	0.0894	0.917168	FALSE	FALSE	FALSE	19	28330287	0.148963	0.0716468	120568	1271	119297	Male Infertility	TRUE	reported	textfile	0.0288	4.669e-06	7948	meta_filt_G_CSF_noBMI.txt	TRUE	reported	2	TRUE	0.00262812	20.9381
rs11903143	G	A	G	A	0.0889	-0.0344874	0.7066	0.289583	FALSE	FALSE	FALSE	2	29369594	0.434897	0.044167	120568	1271	119297	Male Infertility	TRUE	reported	textfile	0.0175	3.784e-07	7948	meta_filt_G_CSF_noBMI.txt	TRUE	reported	2	TRUE	0.0032364	25.7999
rs145756094	G	C	G	C	-0.7323	0.01958	0.9962	0.995923	FALSE	TRUE	FALSE	9	29106807	0.952959	0.331912	120568	1271	119297	Male Infertility	TRUE	reported	textfile	0.1479	7.399e-07	6404	meta_filt_G_CSF_noBMI.txt	TRUE	reported	2	TRUE	0.00381356	24.5079
rs2671444	G	A	G	A	-0.0776	-0.0127724	0.6506	0.347961	FALSE	FALSE	FALSE	12	101158297	0.76163	0.0421056	120568	1271	119297	Male Infertility	TRUE	reported	textfile	0.0166	2.861e-06	7948	meta_filt_G_CSF_noBMI.txt	TRUE	reported	2	TRUE	0.00274193	21.8473
rs586313	C	T	C	T	-0.0883	-0.015825	0.2417	0.755134	FALSE	FALSE	FALSE	11	134004817	0.734671	0.0466928	120568	1271	119297	Male Infertility	TRUE	reported	textfile	0.0187	2.355e-06	7948	meta_filt_G_CSF_noBMI.txt	TRUE	reported	2	TRUE	0.00279746	22.291
rs74148555	C	T	C	T	-0.3771	0.105653	0.0144	0.978683	FALSE	FALSE	FALSE	10	90320085	0.454448	0.141243	120568	1271	119297	Male Infertility	TRUE	reported	textfile	0.0753	5.591e-07	7948	meta_filt_G_CSF_noBMI.txt	TRUE	reported	2	TRUE	0.00314555	25.0734
rs77318030	C	T	C	T	-0.2031	0.146496	0.9563	0.0422038	FALSE	FALSE	FALSE	19	54544688	0.144011	0.10027	120568	1271	119297	Male Infertility	TRUE	reported	textfile	0.0427	2.017e-06	7948	meta_filt_G_CSF_noBMI.txt	TRUE	reported	2	TRUE	0.00283839	22.618
rs1113500	G	T	G	T	0.1162	0.0572466	0.5981	0.406587	FALSE	FALSE	FALSE	1	108052820	0.161742	0.0409128	120568	1271	119297	Male Infertility	TRUE	reported	textfile	0.0243	1.721e-06	3544	meta_filt_GROA_noBMI.txt	TRUE	reported	2	TRUE	0.00641081	22.8536
rs114991247	C	T	C	T	-0.2202	0.0642381	0.9226	0.095537	FALSE	FALSE	FALSE	6	32615727	0.34087	0.0674454	120568	1271	119297	Male Infertility	TRUE	reported	textfile	0.0463	1.971e-06	3544	meta_filt_GROA_noBMI.txt	TRUE	reported	2	TRUE	0.00634185	22.6062
rs12075	G	A	G	A	0.3724	-0.0857951	0.5354	0.46766	FALSE	FALSE	FALSE	1	159205564	0.0339492	0.0404566	120568	1271	119297	Male Infertility	TRUE	reported	textfile	0.0236	3.459e-56	3544	meta_filt_GROA_noBMI.txt	TRUE	reported	2	TRUE	0.0656467	248.857
rs140734053	G	A	G	A	0.7333	0.14526	0.0066	0.991363	FALSE	FALSE	FALSE	10	5359496	0.51596	0.223619	120568	1271	119297	Male Infertility	TRUE	reported	textfile	0.1545	2.069e-06	3544	meta_filt_GROA_noBMI.txt	TRUE	reported	2	TRUE	0.00631627	22.5144
rs185768063	G	A	G	A	0.4038	0.210645	0.9735	0.0274055	FALSE	FALSE	FALSE	6	16494752	0.0939593	0.125767	120568	1271	119297	Male Infertility	TRUE	reported	textfile	0.076	1.055e-07	3544	meta_filt_GROA_noBMI.txt	TRUE	reported	2	TRUE	0.00790253	28.2137
rs188345231	C	T	C	T	0.6177	-0.119957	0.0102	0.992489	FALSE	FALSE	FALSE	8	41579831	0.617669	0.240319	120568	1271	119297	Male Infertility	TRUE	reported	textfile	0.1322	2.968e-06	3544	meta_filt_GROA_noBMI.txt	TRUE	reported	2	TRUE	0.00612254	21.8196
rs508977	G	T	G	T	-0.3838	-0.022317	0.7566	0.240259	FALSE	FALSE	FALSE	4	73896666	0.636183	0.0471776	120568	1271	119297	Male Infertility	TRUE	reported	textfile	0.0279	4.566e-43	3544	meta_filt_GROA_noBMI.txt	TRUE	reported	2	TRUE	0.0506893	189.128
rs62024303	G	A	G	A	-0.3013	0.0301705	0.9617	0.0418749	FALSE	FALSE	FALSE	15	88327931	0.765149	0.100997	120568	1271	119297	Male Infertility	TRUE	reported	textfile	0.066	4.908e-06	3544	meta_filt_GROA_noBMI.txt	TRUE	reported	2	TRUE	0.00584615	20.8288
rs76390238	G	C	G	C	0.6223	0.0405554	0.0095	0.00917954	FALSE	TRUE	FALSE	2	106885458	0.844337	0.206548	120568	1271	119297	Male Infertility	TRUE	reported	textfile	0.1352	4.141e-06	3544	meta_filt_GROA_noBMI.txt	TRUE	reported	2	TRUE	0.00594243	21.1739
rs78653452	G	T	G	T	-0.7395	-0.0304215	0.0071	0.98965	FALSE	FALSE	FALSE	20	9781407	0.883223	0.207111	120568	1271	119297	Male Infertility	TRUE	reported	textfile	0.1559	2.093e-06	3544	meta_filt_GROA_noBMI.txt	TRUE	reported	2	TRUE	0.00630873	22.4874
rs11060254	G	A	G	A	-0.0765	0.0511118	0.3306	0.676278	FALSE	FALSE	FALSE	12	129331024	0.238839	0.0433926	120568	1271	119297	Male Infertility	TRUE	reported	textfile	0.0166	3.974e-06	8336	meta_filt_HGF_noBMI.txt	TRUE	reported	2	TRUE	0.00254123	21.2326
rs13412535	G	A	G	A	-0.1043	0.0441845	0.1892	0.795346	FALSE	FALSE	FALSE	2	224010157	0.380118	0.0503425	120568	1271	119297	Male Infertility	TRUE	reported	textfile	0.0213	9.671e-07	8336	meta_filt_HGF_noBMI.txt	TRUE	reported	2	TRUE	0.00286817	23.9721
rs1617833	G	C	G	C	-0.0749	0.0483313	0.6189	0.622695	FALSE	TRUE	FALSE	3	41563953	0.243808	0.0414675	120568	1271	119297	Male Infertility	TRUE	reported	textfile	0.016	2.925e-06	8336	meta_filt_HGF_noBMI.txt	TRUE	reported	2	TRUE	0.00262196	21.9088
rs2003620	C	T	C	T	0.2277	-0.0658989	0.027	0.971027	FALSE	FALSE	FALSE	7	134794733	0.594847	0.123911	120568	1271	119297	Male Infertility	TRUE	reported	textfile	0.0487	2.978e-06	8336	meta_filt_HGF_noBMI.txt	TRUE	reported	2	TRUE	0.00261561	21.8557
rs3748034	G	T	G	T	0.1529	-0.112178	0.1278	0.875035	FALSE	FALSE	FALSE	4	3444364	0.0672822	0.0613067	120568	1271	119297	Male Infertility	TRUE	reported	textfile	0.0233	5.21e-11	8336	meta_filt_HGF_noBMI.txt	TRUE	reported	2	TRUE	0.00513934	43.0526
rs4245058	C	T	C	T	-0.1552	0.0175319	0.0619	0.936162	FALSE	FALSE	FALSE	11	124889446	0.83108	0.0821869	120568	1271	119297	Male Infertility	TRUE	reported	textfile	0.0331	2.683e-06	8336	meta_filt_HGF_noBMI.txt	TRUE	reported	2	TRUE	0.00263042	21.9798
rs5745687	C	T	C	T	-0.3008	0.403536	0.0375	0.958077	FALSE	FALSE	FALSE	7	81729735	0.000393387	0.113849	120568	1271	119297	Male Infertility	TRUE	reported	textfile	0.0404	9.922e-14	8336	meta_filt_HGF_noBMI.txt	TRUE	reported	2	TRUE	0.00660627	55.4228
rs10481651	G	A	G	A	-0.0793	-0.0184179	0.6116	0.392294	FALSE	FALSE	FALSE	9	99444908	0.655033	0.0412234	120568	1271	119297	Male Infertility	TRUE	reported	textfile	0.0168	2.183e-06	7745	meta_filt_IFN_G_noBMI.txt	TRUE	reported	2	TRUE	0.00286853	22.2749
rs10761731	T	A	T	A	-0.0813	-0.00459029	0.6214	0.613316	FALSE	TRUE	FALSE	10	63267850	0.911699	0.0413927	120568	1271	119297	Male Infertility	TRUE	reported	textfile	0.0167	1.068e-06	7745	meta_filt_IFN_G_noBMI.txt	TRUE	reported	2	TRUE	0.0030507	23.6939
rs113600793	C	A	C	A	0.1871	0.00114371	0.0631	0.940493	FALSE	FALSE	FALSE	17	47384095	0.989351	0.0856882	120568	1271	119297	Male Infertility	TRUE	reported	textfile	0.0371	4.426e-07	7745	meta_filt_IFN_G_noBMI.txt	TRUE	reported	2	TRUE	0.00327306	25.4266
rs115729819	G	A	G	A	0.2511	-0.196041	0.9716	0.0273749	FALSE	FALSE	FALSE	4	168783516	0.109915	0.122635	120568	1271	119297	Male Infertility	TRUE	reported	textfile	0.0514	1.045e-06	7745	meta_filt_IFN_G_noBMI.txt	TRUE	reported	2	TRUE	0.00307192	23.8592
rs11843756	G	T	G	T	0.1812	0.0451522	0.9542	0.042167	FALSE	FALSE	FALSE	13	48680756	0.645081	0.0980276	120568	1271	119297	Male Infertility	TRUE	reported	textfile	0.0391	3.622e-06	7745	meta_filt_IFN_G_noBMI.txt	TRUE	reported	2	TRUE	0.00276528	21.4709
rs12420286	C	T	C	T	0.2357	0.216606	0.9699	0.0287438	FALSE	FALSE	FALSE	11	103907166	0.0759277	0.122044	120568	1271	119297	Male Infertility	TRUE	reported	textfile	0.05	2.452e-06	7745	meta_filt_IFN_G_noBMI.txt	TRUE	reported	2	TRUE	0.00286097	22.2161
rs2073438	G	A	G	A	0.092	0.0753722	0.2506	0.738669	FALSE	FALSE	FALSE	17	6996757	0.101151	0.0459783	120568	1271	119297	Male Infertility	TRUE	reported	textfile	0.0188	9.551e-07	7745	meta_filt_IFN_G_noBMI.txt	TRUE	reported	2	TRUE	0.00308246	23.9413
rs2188420	G	C	G	C	0.1005	-0.0736245	0.7912	0.797907	FALSE	TRUE	FALSE	7	106845798	0.144252	0.050423	120568	1271	119297	Male Infertility	TRUE	reported	textfile	0.0201	5.898e-07	7745	meta_filt_IFN_G_noBMI.txt	TRUE	reported	2	TRUE	0.0032175	24.9935
rs60059008	G	A	G	A	0.0852	-0.0369529	0.6862	0.325357	FALSE	FALSE	FALSE	7	149671886	0.389137	0.0429094	120568	1271	119297	Male Infertility	TRUE	reported	textfile	0.0176	1.301e-06	7745	meta_filt_IFN_G_noBMI.txt	TRUE	reported	2	TRUE	0.00301662	23.4283
rs74148555	C	T	C	T	-0.3771	0.105653	0.0144	0.978683	FALSE	FALSE	FALSE	10	90320085	0.454448	0.141243	120568	1271	119297	Male Infertility	TRUE	reported	textfile	0.077	9.858e-07	7745	meta_filt_IFN_G_noBMI.txt	TRUE	reported	2	TRUE	0.00308722	23.9784
rs78296352	G	T	G	T	0.3419	-0.0231622	0.0186	0.985999	FALSE	FALSE	FALSE	1	22495351	0.892749	0.171792	120568	1271	119297	Male Infertility	TRUE	reported	textfile	0.065	1.42e-07	7745	meta_filt_IFN_G_noBMI.txt	TRUE	reported	2	TRUE	0.0035596	27.6605
rs10457128	G	A	G	A	-0.0854	-0.0468452	0.639	0.366138	FALSE	FALSE	FALSE	6	105570101	0.264856	0.0420142	120568	1271	119297	Male Infertility	TRUE	reported	textfile	0.0172	6.956e-07	7724	meta_filt_IL_10_noBMI.txt	TRUE	reported	2	TRUE	0.00318151	24.646
rs10493718	C	A	C	A	-0.1081	-0.0217576	0.1603	0.841868	FALSE	FALSE	FALSE	1	82597250	0.696516	0.0557847	120568	1271	119297	Male Infertility	TRUE	reported	textfile	0.0222	1.068e-06	7724	meta_filt_IL_10_noBMI.txt	TRUE	reported	2	TRUE	0.00306036	23.7046
rs10888839	G	C	G	C	0.1203	-0.0931	0.1208	0.119817	FALSE	TRUE	FALSE	1	54209310	0.131454	0.0617213	120568	1271	119297	Male Infertility	TRUE	reported	textfile	0.025	1.562e-06	7724	meta_filt_IL_10_noBMI.txt	TRUE	reported	2	TRUE	0.00298888	23.1493
rs1530455	C	T	C	T	0.082	-0.0556562	0.3523	0.646277	FALSE	FALSE	FALSE	3	123136052	0.18595	0.0420791	120568	1271	119297	Male Infertility	TRUE	reported	textfile	0.0174	2.527e-06	7724	meta_filt_IL_10_noBMI.txt	TRUE	reported	2	TRUE	0.00286708	22.2033
rs2086656	C	T	C	T	-0.08	-0.00150072	0.6621	0.336852	FALSE	FALSE	FALSE	4	59632755	0.971694	0.0422932	120568	1271	119297	Male Infertility	TRUE	reported	textfile	0.017	2.589e-06	7724	meta_filt_IL_10_noBMI.txt	TRUE	reported	2	TRUE	0.00285888	22.1396
rs282258	C	T	C	T	0.0993	0.0237274	0.4311	0.576856	FALSE	FALSE	FALSE	2	224050083	0.561248	0.0408397	120568	1271	119297	Male Infertility	TRUE	reported	textfile	0.0162	8.63e-10	7724	meta_filt_IL_10_noBMI.txt	TRUE	reported	2	TRUE	0.00484082	37.5626
rs3002131	G	C	G	C	0.1191	0.0257481	0.1195	0.136537	FALSE	TRUE	FALSE	1	222602315	0.664041	0.059281	120568	1271	119297	Male Infertility	TRUE	reported	textfile	0.026	4.592e-06	7724	meta_filt_IL_10_noBMI.txt	TRUE	reported	2	TRUE	0.0027093	20.978
rs3025021	C	T	C	T	0.0913	0.00754157	0.3459	0.640585	FALSE	FALSE	FALSE	6	43781426	0.858892	0.0424198	120568	1271	119297	Male Infertility	TRUE	reported	textfile	0.0194	2.609e-06	7724	meta_filt_IL_10_noBMI.txt	TRUE	reported	2	TRUE	0.00285925	22.1424
rs383684	G	A	G	A	0.092	-0.0035185	0.7555	0.912606	FALSE	FALSE	FALSE	6	20981204	0.960368	0.0708063	120568	1271	119297	Male Infertility	TRUE	reported	textfile	0.0197	3.168e-06	7724	meta_filt_IL_10_noBMI.txt	TRUE	reported	2	TRUE	0.00281564	21.8037
rs41282660	G	A	G	A	-0.1169	-0.0128951	0.8646	0.136818	FALSE	FALSE	FALSE	6	44229269	0.82607	0.0586824	120568	1271	119297	Male Infertility	TRUE	reported	textfile	0.0254	4.234e-06	7724	meta_filt_IL_10_noBMI.txt	TRUE	reported	2	TRUE	0.00273483	21.1763
rs465757	G	A	G	A	0.0806	-0.0649254	0.6657	0.355716	FALSE	FALSE	FALSE	20	15599638	0.122845	0.042079	120568	1271	119297	Male Infertility	TRUE	reported	textfile	0.0174	3.494e-06	7724	meta_filt_IL_10_noBMI.txt	TRUE	reported	2	TRUE	0.00277029	21.4516
rs6085948	G	A	G	A	0.0977	0.0169053	0.7946	0.208937	FALSE	FALSE	FALSE	20	7252703	0.732013	0.0493661	120568	1271	119297	Male Infertility	TRUE	reported	textfile	0.0202	1.28e-06	7724	meta_filt_IL_10_noBMI.txt	TRUE	reported	2	TRUE	0.00301947	23.387
rs6799107	C	T	C	T	-0.095	-0.0399012	0.8089	0.188984	FALSE	FALSE	FALSE	3	127338175	0.439616	0.0516291	120568	1271	119297	Male Infertility	TRUE	reported	textfile	0.0206	3.992e-06	7724	meta_filt_IL_10_noBMI.txt	TRUE	reported	2	TRUE	0.00274585	21.2618
rs6921438	G	A	G	A	-0.2876	0.0360328	0.4815	0.516271	FALSE	FALSE	FALSE	6	43957870	0.371563	0.0403254	120568	1271	119297	Male Infertility	TRUE	reported	textfile	0.0166	1.381e-67	7724	meta_filt_IL_10_noBMI.txt	TRUE	reported	2	TRUE	0.0374078	300.088
rs7088799	G	T	G	T	-0.0815	0.00516056	0.6191	0.38667	FALSE	FALSE	FALSE	10	63256414	0.900818	0.0414079	120568	1271	119297	Male Infertility	TRUE	reported	textfile	0.0166	9.352e-07	7724	meta_filt_IL_10_noBMI.txt	TRUE	reported	2	TRUE	0.00311103	24.0983
rs10761731	T	A	T	A	-0.0965	-0.00459029	0.6227	0.613316	FALSE	TRUE	FALSE	10	63267850	0.911699	0.0413927	120568	1271	119297	Male Infertility	TRUE	reported	textfile	0.0161	2.119e-09	8314	meta_filt_IL_12_P70_noBMI.txt	TRUE	reported	2	TRUE	0.00430249	35.9169
rs13209117	G	A	G	A	0.0981	-0.0137605	0.2453	0.741523	FALSE	FALSE	FALSE	6	44184028	0.766584	0.0463557	120568	1271	119297	Male Infertility	TRUE	reported	textfile	0.0186	1.271e-07	8314	meta_filt_IL_12_P70_noBMI.txt	TRUE	reported	2	TRUE	0.00333466	27.8104
rs2123852	C	T	C	T	0.0942	-0.0322537	0.2039	0.800312	FALSE	FALSE	FALSE	19	50334189	0.520759	0.0502258	120568	1271	119297	Male Infertility	TRUE	reported	textfile	0.0204	3.73e-06	8314	meta_filt_IL_12_P70_noBMI.txt	TRUE	reported	2	TRUE	0.00255811	21.3175
rs273702	G	A	G	A	-0.127	0.0616919	0.9015	0.098439	FALSE	FALSE	FALSE	18	25573531	0.362381	0.0677309	120568	1271	119297	Male Infertility	TRUE	reported	textfile	0.027	2.522e-06	8314	meta_filt_IL_12_P70_noBMI.txt	TRUE	reported	2	TRUE	0.00265409	22.1195
rs282258	C	T	C	T	0.0726	0.0237274	0.4279	0.576856	FALSE	FALSE	FALSE	2	224050083	0.561248	0.0408397	120568	1271	119297	Male Infertility	TRUE	reported	textfile	0.0156	3.282e-06	8314	meta_filt_IL_12_P70_noBMI.txt	TRUE	reported	2	TRUE	0.00259827	21.6531
rs34291323	C	T	C	T	0.0954	-0.0629899	0.6454	0.362544	FALSE	FALSE	FALSE	9	136254577	0.134062	0.0420416	120568	1271	119297	Male Infertility	TRUE	reported	textfile	0.0198	1.487e-06	6295	meta_filt_IL_12_P70_noBMI.txt	TRUE	reported	2	TRUE	0.00367428	23.2075
rs41282644	G	A	G	A	0.1401	-0.0797737	0.0849	0.917793	FALSE	FALSE	FALSE	6	43785985	0.275041	0.0730845	120568	1271	119297	Male Infertility	TRUE	reported	textfile	0.0303	3.737e-06	8314	meta_filt_IL_12_P70_noBMI.txt	TRUE	reported	2	TRUE	0.00256487	21.374
rs6532374	C	T	C	T	-0.1033	0.0253496	0.8525	0.146709	FALSE	FALSE	FALSE	4	92530940	0.657493	0.0571739	120568	1271	119297	Male Infertility	TRUE	reported	textfile	0.0226	4.613e-06	8314	meta_filt_IL_12_P70_noBMI.txt	TRUE	reported	2	TRUE	0.00250659	20.8872
rs6921438	G	A	G	A	-0.3784	0.0360328	0.4834	0.516271	FALSE	FALSE	FALSE	6	43957870	0.371563	0.0403254	120568	1271	119297	Male Infertility	TRUE	reported	textfile	0.016	5.78e-124	8314	meta_filt_IL_12_P70_noBMI.txt	TRUE	reported	2	TRUE	0.0630342	559.188
rs6993770	T	A	T	A	0.0918	0.0156807	0.7786	0.774574	FALSE	TRUE	FALSE	8	105569300	0.746605	0.0485292	120568	1271	119297	Male Infertility	TRUE	reported	textfile	0.0188	1.06e-06	8314	meta_filt_IL_12_P70_noBMI.txt	TRUE	reported	2	TRUE	0.00285967	23.8377
rs71361173	G	T	G	T	0.1105	-0.0121589	0.878	0.127322	FALSE	FALSE	FALSE	18	76000450	0.840902	0.0605703	120568	1271	119297	Male Infertility	TRUE	reported	textfile	0.0238	3.572e-06	8314	meta_filt_IL_12_P70_noBMI.txt	TRUE	reported	2	TRUE	0.00258604	21.5509
rs72831623	G	A	G	A	0.1929	-0.02797	0.0645	0.93143	FALSE	FALSE	FALSE	17	47644927	0.726906	0.0800868	120568	1271	119297	Male Infertility	TRUE	reported	textfile	0.0367	1.509e-07	8314	meta_filt_IL_12_P70_noBMI.txt	TRUE	reported	2	TRUE	0.00331193	27.6203
rs782107	G	A	G	A	0.0765	0.0610967	0.4709	0.528261	FALSE	FALSE	FALSE	12	58439747	0.130614	0.0404163	120568	1271	119297	Male Infertility	TRUE	reported	textfile	0.0156	9.125e-07	8314	meta_filt_IL_12_P70_noBMI.txt	TRUE	reported	2	TRUE	0.00288409	24.0419
rs9472183	G	A	G	A	-0.1006	-0.0456096	0.4566	0.543116	FALSE	FALSE	FALSE	6	43972465	0.258603	0.0403732	120568	1271	119297	Male Infertility	TRUE	reported	textfile	0.0157	1.384e-10	8314	meta_filt_IL_12_P70_noBMI.txt	TRUE	reported	2	TRUE	0.00491414	41.048
rs10995615	C	T	C	T	-0.1591	-0.019804	0.8577	0.147273	FALSE	FALSE	FALSE	10	63758030	0.729224	0.0572109	120568	1271	119297	Male Infertility	TRUE	reported	textfile	0.0341	3.118e-06	3596	meta_filt_IL_13_noBMI.txt	TRUE	reported	2	TRUE	0.00601715	21.7565
rs117795020	G	A	G	A	-0.3584	0.134637	0.0304	0.971027	FALSE	FALSE	FALSE	9	87469237	0.266009	0.121044	120568	1271	119297	Male Infertility	TRUE	reported	textfile	0.0716	5.479e-07	3596	meta_filt_IL_13_noBMI.txt	TRUE	reported	2	TRUE	0.0069195	25.042
rs12623722	G	A	G	A	-0.1189	-0.00622885	0.3054	0.69563	FALSE	FALSE	FALSE	2	22955811	0.886703	0.043718	120568	1271	119297	Male Infertility	TRUE	reported	textfile	0.0257	3.614e-06	3596	meta_filt_IL_13_noBMI.txt	TRUE	reported	2	TRUE	0.00591698	21.3922
rs138854806	G	A	G	A	-0.4204	-0.0637734	0.0247	0.970231	FALSE	FALSE	FALSE	6	43812623	0.596697	0.120519	120568	1271	119297	Male Infertility	TRUE	reported	textfile	0.0839	5.449e-07	3596	meta_filt_IL_13_noBMI.txt	TRUE	reported	2	TRUE	0.00693362	25.0934
rs139083458	C	T	C	T	0.9995	-0.199176	0.0034	0.996049	FALSE	FALSE	FALSE	5	26160409	0.573742	0.354061	120568	1271	119297	Male Infertility	TRUE	reported	textfile	0.211	2.165e-06	3596	meta_filt_IL_13_noBMI.txt	TRUE	reported	2	TRUE	0.00620125	22.4264
rs2370048	G	A	G	A	-0.1214	0.117104	0.7287	0.262996	FALSE	FALSE	FALSE	3	133241894	0.00854575	0.0445312	120568	1271	119297	Male Infertility	TRUE	reported	textfile	0.0265	4.76e-06	3596	meta_filt_IL_13_noBMI.txt	TRUE	reported	2	TRUE	0.00580228	20.9751
rs27949	C	T	C	T	-0.1144	-0.0104295	0.667	0.319734	FALSE	FALSE	FALSE	5	59254997	0.809423	0.0432454	120568	1271	119297	Male Infertility	TRUE	reported	textfile	0.025	4.827e-06	3596	meta_filt_IL_13_noBMI.txt	TRUE	reported	2	TRUE	0.00578936	20.9281
rs6799107	C	T	C	T	-0.1472	-0.0399012	0.8071	0.188984	FALSE	FALSE	FALSE	3	127338175	0.439616	0.0516291	120568	1271	119297	Male Infertility	TRUE	reported	textfile	0.0299	8.661e-07	3596	meta_filt_IL_13_noBMI.txt	TRUE	reported	2	TRUE	0.00669478	24.2232
rs6921438	G	A	G	A	-0.4139	0.0360328	0.48	0.516271	FALSE	FALSE	FALSE	6	43957870	0.371563	0.0403254	120568	1271	119297	Male Infertility	TRUE	reported	textfile	0.0242	1.283e-65	3596	meta_filt_IL_13_noBMI.txt	TRUE	reported	2	TRUE	0.0752273	292.36
rs7073807	C	T	C	T	0.1618	-0.0421805	0.1351	0.867568	FALSE	FALSE	FALSE	10	67393670	0.477844	0.059428	120568	1271	119297	Male Infertility	TRUE	reported	textfile	0.0354	4.77e-06	3596	meta_filt_IL_13_noBMI.txt	TRUE	reported	2	TRUE	0.00577584	20.879
rs75383097	G	C	G	C	-0.5369	0.141852	0.0132	0.0159786	FALSE	TRUE	FALSE	1	62002962	0.373252	0.159313	120568	1271	119297	Male Infertility	TRUE	reported	textfile	0.116	3.702e-06	3596	meta_filt_IL_13_noBMI.txt	TRUE	reported	2	TRUE	0.00592204	21.4106
rs76339001	T	A	T	A	-0.4375	0.0432937	0.9767	0.971435	FALSE	TRUE	FALSE	21	16139457	0.723086	0.122182	120568	1271	119297	Male Infertility	TRUE	reported	textfile	0.0886	7.915e-07	3596	meta_filt_IL_13_noBMI.txt	TRUE	reported	2	TRUE	0.00673495	24.3695
rs77955971	C	A	C	A	0.4408	-0.15475	0.0247	0.966269	FALSE	FALSE	FALSE	6	5128114	0.166434	0.111834	120568	1271	119297	Male Infertility	TRUE	reported	textfile	0.0868	3.756e-07	3596	meta_filt_IL_13_noBMI.txt	TRUE	reported	2	TRUE	0.00712066	25.7752
rs116135478	G	A	G	A	0.8296	-0.0812583	0.9933	0.00585264	FALSE	FALSE	FALSE	9	117757483	0.771014	0.27919	120568	1271	119297	Male Infertility	TRUE	reported	textfile	0.1637	4.05e-07	3521	meta_filt_IL_16_noBMI.txt	TRUE	reported	2	TRUE	0.00724132	25.6681
rs117217798	C	T	C	T	-0.2064	0.0924664	0.0889	0.913907	FALSE	FALSE	FALSE	17	33156215	0.202607	0.0725705	120568	1271	119297	Male Infertility	TRUE	reported	textfile	0.044	2.772e-06	3521	meta_filt_IL_16_noBMI.txt	TRUE	reported	2	TRUE	0.00621073	21.9921
rs117916513	G	A	G	A	-0.4713	-0.142775	0.0173	0.983104	FALSE	FALSE	FALSE	11	121393565	0.356648	0.154892	120568	1271	119297	Male Infertility	TRUE	reported	textfile	0.0982	1.605e-06	3521	meta_filt_IL_16_noBMI.txt	TRUE	reported	2	TRUE	0.00649941	23.0211
rs1255143	C	T	C	T	0.1387	0.00339713	0.5695	0.440921	FALSE	FALSE	FALSE	10	128253936	0.933153	0.0405008	120568	1271	119297	Male Infertility	TRUE	reported	textfile	0.0241	8.529e-09	3521	meta_filt_IL_16_noBMI.txt	TRUE	reported	2	TRUE	0.00931937	33.1034
rs144691581	G	A	G	A	0.4929	0.0614625	0.0197	0.978203	FALSE	FALSE	FALSE	15	96410095	0.655075	0.137585	120568	1271	119297	Male Infertility	TRUE	reported	textfile	0.0958	2.668e-07	3521	meta_filt_IL_16_noBMI.txt	TRUE	reported	2	TRUE	0.00746221	26.457
rs1801020	G	A	G	A	0.1678	-0.0171769	0.2655	0.739277	FALSE	FALSE	FALSE	5	177409531	0.708101	0.0458774	120568	1271	119297	Male Infertility	TRUE	reported	textfile	0.0271	5.628e-10	3521	meta_filt_IL_16_noBMI.txt	TRUE	reported	2	TRUE	0.0107715	38.3176
rs4253283	C	T	C	T	0.1506	0.0104651	0.3087	0.694994	FALSE	FALSE	FALSE	4	186244057	0.809856	0.0434936	120568	1271	119297	Male Infertility	TRUE	reported	textfile	0.026	7.215e-09	3521	meta_filt_IL_16_noBMI.txt	TRUE	reported	2	TRUE	0.00943884	33.5318
rs4778636	G	A	G	A	-0.7286	-0.0171941	0.0381	0.955596	FALSE	FALSE	FALSE	15	81299298	0.86322	0.0998054	120568	1271	119297	Male Infertility	TRUE	reported	textfile	0.063	6.208e-31	3521	meta_filt_IL_16_noBMI.txt	TRUE	reported	2	TRUE	0.0365965	133.675
rs9706053	C	T	C	T	0.4412	-0.029253	0.0173	0.983721	FALSE	FALSE	FALSE	12	65982530	0.85352	0.158442	120568	1271	119297	Male Infertility	TRUE	reported	textfile	0.0928	1.976e-06	3521	meta_filt_IL_16_noBMI.txt	TRUE	reported	2	TRUE	0.00637867	22.5906
rs117556572	C	T	C	T	-0.5256	0.061338	0.0158	0.974862	FALSE	FALSE	FALSE	13	104436567	0.638372	0.130513	120568	1271	119297	Male Infertility	TRUE	reported	textfile	0.1097	1.66e-06	3556	meta_filt_IL_17_noBMI.txt	TRUE	reported	2	TRUE	0.00641418	22.9432
rs12735700	G	T	G	T	-0.0943	0.057705	0.1925	0.78831	FALSE	FALSE	FALSE	1	5429807	0.242911	0.0494159	120568	1271	119297	Male Infertility	TRUE	reported	textfile	0.0206	4.5e-06	7804	meta_filt_IL_17_noBMI.txt	TRUE	reported	2	TRUE	0.00267798	20.9497
rs149738638	C	T	C	T	-0.1553	-0.107839	0.9382	0.0588484	FALSE	FALSE	FALSE	8	28604618	0.20801	0.0856509	120568	1271	119297	Male Infertility	TRUE	reported	textfile	0.0337	4.106e-06	7804	meta_filt_IL_17_noBMI.txt	TRUE	reported	2	TRUE	0.00271385	21.2311
rs17282552	C	T	C	T	-0.2026	0.180236	0.952	0.0506729	FALSE	FALSE	FALSE	2	207109091	0.0455722	0.0901478	120568	1271	119297	Male Infertility	TRUE	reported	textfile	0.0403	4.876e-07	7804	meta_filt_IL_17_noBMI.txt	TRUE	reported	2	TRUE	0.0032281	25.2672
rs3804753	G	A	G	A	0.0943	-0.0444635	0.3764	0.622125	FALSE	FALSE	FALSE	3	123132993	0.282966	0.0414123	120568	1271	119297	Male Infertility	TRUE	reported	textfile	0.0166	1.376e-08	7804	meta_filt_IL_17_noBMI.txt	TRUE	reported	2	TRUE	0.00411811	32.2623
rs61990749	G	C	G	C	0.1124	-0.0121177	0.1533	0.150558	FALSE	TRUE	FALSE	14	77906158	0.827752	0.0556915	120568	1271	119297	Male Infertility	TRUE	reported	textfile	0.0226	6.569e-07	7804	meta_filt_IL_17_noBMI.txt	TRUE	reported	2	TRUE	0.00315954	24.7289
rs78296352	G	T	G	T	0.2949	-0.0231622	0.0186	0.985999	FALSE	FALSE	FALSE	1	22495351	0.892749	0.171792	120568	1271	119297	Male Infertility	TRUE	reported	textfile	0.0645	4.809e-06	7804	meta_filt_IL_17_noBMI.txt	TRUE	reported	2	TRUE	0.00267147	20.8987
rs78629931	C	T	C	T	0.236	0.129322	0.9694	0.0314392	FALSE	FALSE	FALSE	12	77332934	0.274889	0.118441	120568	1271	119297	Male Infertility	TRUE	reported	textfile	0.0471	5.462e-07	7804	meta_filt_IL_17_noBMI.txt	TRUE	reported	2	TRUE	0.00320679	25.0998
rs10414578	C	T	C	T	-0.1817	0.141383	0.1295	0.864875	FALSE	FALSE	FALSE	19	54634619	0.018156	0.0598466	120568	1271	119297	Male Infertility	TRUE	reported	textfile	0.0347	1.643e-07	3675	meta_filt_IL_18_noBMI.txt	TRUE	reported	2	TRUE	0.00740569	27.404
rs116383510	C	A	C	A	-0.5412	-0.0420852	0.9868	0.0155872	FALSE	FALSE	FALSE	5	2545536	0.79399	0.161163	120568	1271	119297	Male Infertility	TRUE	reported	textfile	0.1052	2.699e-07	3675	meta_filt_IL_18_noBMI.txt	TRUE	reported	2	TRUE	0.00715007	26.4513
rs117266781	C	T	C	T	0.7051	-0.256387	0.0073	0.992009	FALSE	FALSE	FALSE	7	41261422	0.270669	0.232757	120568	1271	119297	Male Infertility	TRUE	reported	textfile	0.1436	9.176e-07	3675	meta_filt_IL_18_noBMI.txt	TRUE	reported	2	TRUE	0.00651771	24.0966
rs12420140	G	A	G	A	-0.2479	0.0160287	0.283	0.720864	FALSE	FALSE	FALSE	11	112200571	0.721348	0.0449413	120568	1271	119297	Male Infertility	TRUE	reported	textfile	0.0261	1.949e-21	3675	meta_filt_IL_18_noBMI.txt	TRUE	reported	2	TRUE	0.0239598	90.1645
rs143370787	G	C	G	C	-0.3447	0.0994312	0.9554	0.95777	FALSE	TRUE	FALSE	16	74917616	0.33068	0.102217	120568	1271	119297	Male Infertility	TRUE	reported	textfile	0.066	1.749e-07	3675	meta_filt_IL_18_noBMI.txt	TRUE	reported	2	TRUE	0.0073676	27.262
rs17229943	C	A	C	A	-0.3076	0.0603458	0.9176	0.102074	FALSE	FALSE	FALSE	5	69386709	0.36732	0.0669389	120568	1271	119297	Male Infertility	TRUE	reported	textfile	0.0463	3.062e-11	3675	meta_filt_IL_18_noBMI.txt	TRUE	reported	2	TRUE	0.0118678	44.1138
rs1979967	C	T	C	T	0.14	-0.0195617	0.2157	0.783796	FALSE	FALSE	FALSE	15	79367271	0.689277	0.0489243	120568	1271	119297	Male Infertility	TRUE	reported	textfile	0.0285	8.719e-07	3675	meta_filt_IL_18_noBMI.txt	TRUE	reported	2	TRUE	0.00652329	24.1174
rs385076	C	T	C	T	-0.2472	-0.0440005	0.3444	0.644417	FALSE	FALSE	FALSE	2	32264782	0.296834	0.0421765	120568	1271	119297	Male Infertility	TRUE	reported	textfile	0.0247	1.559e-23	3675	meta_filt_IL_18_noBMI.txt	TRUE	reported	2	TRUE	0.0265318	100.107
rs4482818	G	A	G	A	0.1233	-0.0843045	0.609	0.397829	FALSE	FALSE	FALSE	4	65062779	0.0405779	0.041168	120568	1271	119297	Male Infertility	TRUE	reported	textfile	0.0243	4.108e-07	3675	meta_filt_IL_18_noBMI.txt	TRUE	reported	2	TRUE	0.00695704	25.7322
rs610473	G	A	G	A	0.1274	0.0402822	0.3522	0.647188	FALSE	FALSE	FALSE	6	70202072	0.337128	0.041967	120568	1271	119297	Male Infertility	TRUE	reported	textfile	0.0242	1.433e-07	3675	meta_filt_IL_18_noBMI.txt	TRUE	reported	2	TRUE	0.00748493	27.6995
rs78623212	C	T	C	T	0.8322	-0.642198	0.0053	0.991602	FALSE	FALSE	FALSE	7	103667180	0.000694049	0.189332	120568	1271	119297	Male Infertility	TRUE	reported	textfile	0.1676	6.82e-07	3675	meta_filt_IL_18_noBMI.txt	TRUE	reported	2	TRUE	0.00666417	24.6417
rs78716465	G	A	G	A	0.3173	-0.0751835	0.033	0.962981	FALSE	FALSE	FALSE	20	42015086	0.49292	0.109649	120568	1271	119297	Male Infertility	TRUE	reported	textfile	0.0679	2.981e-06	3675	meta_filt_IL_18_noBMI.txt	TRUE	reported	2	TRUE	0.00590704	21.8255
rs115242021	C	A	C	A	0.2795	-0.031133	0.0601	0.929676	FALSE	FALSE	FALSE	1	146045033	0.696269	0.0797541	120568	1271	119297	Male Infertility	TRUE	reported	textfile	0.0553	4.252e-07	3348	meta_filt_IL_1B_noBMI.txt	TRUE	reported	2	TRUE	0.00757228	25.5302
rs143319329	C	T	C	T	0.4357	0.245007	0.0209	0.992817	FALSE	FALSE	FALSE	7	128499405	0.321892	0.247338	120568	1271	119297	Male Infertility	TRUE	reported	textfile	0.093	2.835e-06	3348	meta_filt_IL_1B_noBMI.txt	TRUE	reported	2	TRUE	0.00651307	21.9356
rs61335305	C	A	C	A	0.4333	0.0593242	0.0189	0.981848	FALSE	FALSE	FALSE	15	66160736	0.70016	0.154046	120568	1271	119297	Male Infertility	TRUE	reported	textfile	0.0928	3.015e-06	3348	meta_filt_IL_1B_noBMI.txt	TRUE	reported	2	TRUE	0.0064696	21.7882
rs62015704	G	A	G	A	0.1786	0.0560792	0.8688	0.124553	FALSE	FALSE	FALSE	16	7417906	0.356358	0.0608019	120568	1271	119297	Male Infertility	TRUE	reported	textfile	0.0372	1.624e-06	3348	meta_filt_IL_1B_noBMI.txt	TRUE	reported	2	TRUE	0.00683773	23.0366
rs1054402	C	T	C	T	0.1325	-0.00800457	0.2506	0.75181	FALSE	FALSE	FALSE	9	116401230	0.862939	0.0463672	120568	1271	119297	Male Infertility	TRUE	reported	textfile	0.0269	8.201e-07	3677	meta_filt_IL_1RA_noBMI.txt	TRUE	reported	2	TRUE	0.00655507	24.2488
rs11627423	C	A	C	A	0.1178	0.0279525	0.6414	0.367829	FALSE	FALSE	FALSE	14	32731417	0.502858	0.0417202	120568	1271	119297	Male Infertility	TRUE	reported	textfile	0.0246	1.65e-06	3677	meta_filt_IL_1RA_noBMI.txt	TRUE	reported	2	TRUE	0.00619765	22.9184
rs11869294	G	C	G	C	-0.2286	-0.0534708	0.9205	0.920141	FALSE	TRUE	FALSE	17	45779857	0.469872	0.0739889	120568	1271	119297	Male Infertility	TRUE	reported	textfile	0.047	1.128e-06	3677	meta_filt_IL_1RA_noBMI.txt	TRUE	reported	2	TRUE	0.00639261	23.644
rs187166731	C	T	C	T	-0.2424	0.0915194	0.0582	0.949802	FALSE	FALSE	FALSE	22	42270020	0.314494	0.0909882	120568	1271	119297	Male Infertility	TRUE	reported	textfile	0.0504	1.547e-06	3677	meta_filt_IL_1RA_noBMI.txt	TRUE	reported	2	TRUE	0.00625154	23.1189
rs3876037	G	A	G	A	0.1234	-0.0229957	0.6783	0.629975	FALSE	FALSE	FALSE	22	22313536	0.583242	0.0419128	120568	1271	119297	Male Infertility	TRUE	reported	textfile	0.027	4.733e-06	3677	meta_filt_IL_1RA_noBMI.txt	TRUE	reported	2	TRUE	0.00564871	20.8769
rs4441609	C	T	C	T	0.1056	0.0754352	0.4757	0.538051	FALSE	FALSE	FALSE	3	36851226	0.0623261	0.0404702	120568	1271	119297	Male Infertility	TRUE	reported	textfile	0.0231	4.746e-06	3677	meta_filt_IL_1RA_noBMI.txt	TRUE	reported	2	TRUE	0.00565131	20.8866
rs61335305	C	A	C	A	0.4315	0.0593242	0.0182	0.981848	FALSE	FALSE	FALSE	15	66160736	0.70016	0.154046	120568	1271	119297	Male Infertility	TRUE	reported	textfile	0.0904	1.812e-06	3677	meta_filt_IL_1RA_noBMI.txt	TRUE	reported	2	TRUE	0.00615812	22.7713
rs6699436	G	A	G	A	-0.1858	0.000902673	0.0995	0.892148	FALSE	FALSE	FALSE	1	62337361	0.988946	0.0651514	120568	1271	119297	Male Infertility	TRUE	reported	textfile	0.0404	4.365e-06	3677	meta_filt_IL_1RA_noBMI.txt	TRUE	reported	2	TRUE	0.00571932	21.1394
rs13412535	G	A	G	A	0.174	0.0441845	0.1886	0.795346	FALSE	FALSE	FALSE	2	224010157	0.380118	0.0503425	120568	1271	119297	Male Infertility	TRUE	reported	textfile	0.0331	1.447e-07	3514	meta_filt_IL_2_noBMI.txt	TRUE	reported	2	TRUE	0.00780259	27.6182
rs16836080	G	A	G	A	0.1158	-0.0230612	0.3355	0.674929	FALSE	FALSE	FALSE	3	124829837	0.59182	0.0430087	120568	1271	119297	Male Infertility	TRUE	reported	textfile	0.0253	4.841e-06	3514	meta_filt_IL_2_noBMI.txt	TRUE	reported	2	TRUE	0.00592643	20.9377
rs170117	C	T	C	T	-0.1637	-0.022669	0.1377	0.856521	FALSE	FALSE	FALSE	4	54524213	0.689646	0.0567668	120568	1271	119297	Male Infertility	TRUE	reported	textfile	0.0347	2.442e-06	3514	meta_filt_IL_2_noBMI.txt	TRUE	reported	2	TRUE	0.00629354	22.2429
rs4634519	G	A	G	A	-0.1249	-0.0543555	0.7379	0.269865	FALSE	FALSE	FALSE	7	67727941	0.229344	0.045219	120568	1271	119297	Male Infertility	TRUE	reported	textfile	0.0268	3.18e-06	3514	meta_filt_IL_2_noBMI.txt	TRUE	reported	2	TRUE	0.00614296	21.7074
rs61335305	C	A	C	A	0.4439	0.0593242	0.0184	0.981848	FALSE	FALSE	FALSE	15	66160736	0.70016	0.154046	120568	1271	119297	Male Infertility	TRUE	reported	textfile	0.0913	1.157e-06	3514	meta_filt_IL_2_noBMI.txt	TRUE	reported	2	TRUE	0.00668213	23.6255
rs62124990	G	T	G	T	-0.7013	-0.0222931	0.0083	0.979281	FALSE	FALSE	FALSE	2	19038882	0.880074	0.147758	120568	1271	119297	Male Infertility	TRUE	reported	textfile	0.149	2.502e-06	3514	meta_filt_IL_2_noBMI.txt	TRUE	reported	2	TRUE	0.00626475	22.1405
rs7615304	G	A	G	A	-0.1139	0.0504329	0.4531	0.552306	FALSE	FALSE	FALSE	3	156957914	0.212573	0.0404589	120568	1271	119297	Male Infertility	TRUE	reported	textfile	0.024	2.161e-06	3514	meta_filt_IL_2_noBMI.txt	TRUE	reported	2	TRUE	0.00636867	22.5101
rs11241559	G	T	G	T	-0.124	-0.0234165	0.2643	0.744974	FALSE	FALSE	FALSE	5	120641005	0.611024	0.0460399	120568	1271	119297	Male Infertility	TRUE	reported	textfile	0.0264	2.75e-06	3716	meta_filt_IL_2RA_noBMI.txt	TRUE	reported	2	TRUE	0.00590186	22.0497
rs117244812	G	A	G	A	-0.7187	0.276568	0.0079	0.992933	FALSE	FALSE	FALSE	17	6539990	0.273278	0.252448	120568	1271	119297	Male Infertility	TRUE	reported	textfile	0.1493	1.474e-06	3716	meta_filt_IL_2RA_noBMI.txt	TRUE	reported	2	TRUE	0.00619727	23.1602
rs12722497	C	A	C	A	0.6287	-0.206496	0.0624	0.933048	FALSE	FALSE	FALSE	10	6053965	0.00777034	0.0775748	120568	1271	119297	Male Infertility	TRUE	reported	textfile	0.0482	7.978e-39	3716	meta_filt_IL_2RA_noBMI.txt	TRUE	reported	2	TRUE	0.0437799	170.043
rs12799226	C	T	C	T	-0.1285	-0.0625448	0.2361	0.76428	FALSE	FALSE	FALSE	11	123519517	0.186448	0.0473407	120568	1271	119297	Male Infertility	TRUE	reported	textfile	0.0277	3.561e-06	3716	meta_filt_IL_2RA_noBMI.txt	TRUE	reported	2	TRUE	0.00575789	21.5086
rs185231391	C	T	C	T	0.8568	-0.0308882	0.9945	0.00652874	FALSE	FALSE	FALSE	3	59373953	0.908678	0.26928	120568	1271	119297	Male Infertility	TRUE	reported	textfile	0.1803	2.004e-06	3716	meta_filt_IL_2RA_noBMI.txt	TRUE	reported	2	TRUE	0.00604033	22.5701
rs28441585	T	A	T	A	0.1269	0.0155619	0.7688	0.759877	FALSE	TRUE	FALSE	7	101021353	0.743245	0.0475087	120568	1271	119297	Male Infertility	TRUE	reported	textfile	0.0271	2.934e-06	3716	meta_filt_IL_2RA_noBMI.txt	TRUE	reported	2	TRUE	0.00586616	21.9155
rs4733117	C	A	C	A	0.1439	0.0207165	0.7938	0.20455	FALSE	FALSE	FALSE	8	32280094	0.677743	0.0498536	120568	1271	119297	Male Infertility	TRUE	reported	textfile	0.0291	7.912e-07	3716	meta_filt_IL_2RA_noBMI.txt	TRUE	reported	2	TRUE	0.0065375	24.44
rs759244	T	A	T	A	-0.1094	-0.0579774	0.394	0.385691	FALSE	TRUE	FALSE	4	25056701	0.158589	0.0411237	120568	1271	119297	Male Infertility	TRUE	reported	textfile	0.0238	4.257e-06	3716	meta_filt_IL_2RA_noBMI.txt	TRUE	reported	2	TRUE	0.00565383	21.1177
rs10512267	C	T	C	T	-0.0824	-0.00770863	0.5752	0.422058	FALSE	FALSE	FALSE	9	99427847	0.850284	0.0408391	120568	1271	119297	Male Infertility	TRUE	reported	textfile	0.016	2.734e-07	8168	meta_filt_IL_4_noBMI.txt	TRUE	reported	2	TRUE	0.00323661	26.516
rs116705532	G	T	G	T	-0.4675	-0.374388	0.9925	0.00684812	FALSE	FALSE	FALSE	1	113162547	0.129401	0.246882	120568	1271	119297	Male Infertility	TRUE	reported	textfile	0.0978	1.727e-06	8168	meta_filt_IL_4_noBMI.txt	TRUE	reported	2	TRUE	0.00278969	22.8444
rs117146485	C	T	C	T	-0.2856	0.103625	0.9837	0.0184366	FALSE	FALSE	FALSE	9	135932411	0.480842	0.146996	120568	1271	119297	Male Infertility	TRUE	reported	textfile	0.0625	4.945e-06	8168	meta_filt_IL_4_noBMI.txt	TRUE	reported	2	TRUE	0.00254995	20.8761
rs12238729	C	T	C	T	0.5271	0.196111	0.0162	0.995633	FALSE	FALSE	FALSE	9	130049126	0.543397	0.322719	120568	1271	119297	Male Infertility	TRUE	reported	textfile	0.1096	1.505e-06	3559	meta_filt_IL_4_noBMI.txt	TRUE	reported	2	TRUE	0.00645689	23.1164
rs13106889	T	A	T	A	-0.1186	-0.0676098	0.1648	0.174054	FALSE	TRUE	FALSE	4	175039602	0.208832	0.053796	120568	1271	119297	Male Infertility	TRUE	reported	textfile	0.0224	1.215e-07	8168	meta_filt_IL_4_noBMI.txt	TRUE	reported	2	TRUE	0.00342034	28.0264
rs17713451	G	A	G	A	0.1255	-0.103993	0.1149	0.887394	FALSE	FALSE	FALSE	7	151465386	0.105056	0.0641605	120568	1271	119297	Male Infertility	TRUE	reported	textfile	0.0252	6.41e-07	8168	meta_filt_IL_4_noBMI.txt	TRUE	reported	2	TRUE	0.00302729	24.7959
rs2073438	G	A	G	A	0.0847	0.0753722	0.2513	0.738669	FALSE	FALSE	FALSE	17	6996757	0.101151	0.0459783	120568	1271	119297	Male Infertility	TRUE	reported	textfile	0.0183	3.725e-06	8168	meta_filt_IL_4_noBMI.txt	TRUE	reported	2	TRUE	0.00261584	21.417
rs6765768	G	A	G	A	0.0796	0.00899312	0.654	0.350206	FALSE	FALSE	FALSE	3	11663333	0.831912	0.0423705	120568	1271	119297	Male Infertility	TRUE	reported	textfile	0.0167	1.853e-06	8168	meta_filt_IL_4_noBMI.txt	TRUE	reported	2	TRUE	0.00277377	22.7136
rs6969391	C	T	C	T	0.0767	0.0656739	0.6589	0.336417	FALSE	FALSE	FALSE	7	86270249	0.122847	0.0425643	120568	1271	119297	Male Infertility	TRUE	reported	textfile	0.0166	3.587e-06	8168	meta_filt_IL_4_noBMI.txt	TRUE	reported	2	TRUE	0.0026069	21.3436
rs73023729	G	A	G	A	-0.1796	0.0616444	0.0519	0.955992	FALSE	FALSE	FALSE	6	159232998	0.525073	0.0969945	120568	1271	119297	Male Infertility	TRUE	reported	textfile	0.0365	8.561e-07	8168	meta_filt_IL_4_noBMI.txt	TRUE	reported	2	TRUE	0.00295546	24.2059
rs7613691	G	A	G	A	0.1787	-0.012893	0.9482	0.0518741	FALSE	FALSE	FALSE	3	147935804	0.889483	0.0927827	120568	1271	119297	Male Infertility	TRUE	reported	textfile	0.0382	2.962e-06	8168	meta_filt_IL_4_noBMI.txt	TRUE	reported	2	TRUE	0.00267205	21.8784
rs9508291	C	T	C	T	-0.168	-0.0650942	0.9495	0.0494499	FALSE	FALSE	FALSE	13	29136483	0.482537	0.0926968	120568	1271	119297	Male Infertility	TRUE	reported	textfile	0.0358	2.669e-06	8168	meta_filt_IL_4_noBMI.txt	TRUE	reported	2	TRUE	0.00268886	22.0164
rs9941733	G	A	G	A	0.1156	0.0455336	0.8355	0.174027	FALSE	FALSE	FALSE	20	393417	0.394303	0.0534533	120568	1271	119297	Male Infertility	TRUE	reported	textfile	0.0229	4.331e-07	8168	meta_filt_IL_4_noBMI.txt	TRUE	reported	2	TRUE	0.00311011	25.4764
rs11680908	G	A	G	A	0.2593	-0.0454004	0.9485	0.0511462	FALSE	FALSE	FALSE	2	109460295	0.62478	0.0928266	120568	1271	119297	Male Infertility	TRUE	reported	textfile	0.0552	2.617e-06	3403	meta_filt_IL_5_noBMI.txt	TRUE	reported	2	TRUE	0.00644255	22.0532
rs148634917	G	A	G	A	-0.517	0.141274	0.986	0.0178818	FALSE	FALSE	FALSE	1	150943746	0.345746	0.149834	120568	1271	119297	Male Infertility	TRUE	reported	textfile	0.1087	1.974e-06	3403	meta_filt_IL_5_noBMI.txt	TRUE	reported	2	TRUE	0.00660363	22.6082
rs28793375	C	T	C	T	0.1697	0.0169598	0.1298	0.86784	FALSE	FALSE	FALSE	8	41558099	0.775018	0.0593378	120568	1271	119297	Male Infertility	TRUE	reported	textfile	0.0362	2.746e-06	3403	meta_filt_IL_5_noBMI.txt	TRUE	reported	2	TRUE	0.00641636	21.963
rs6737109	C	T	C	T	0.1135	-0.0340155	0.519	0.4714	FALSE	FALSE	FALSE	2	22956659	0.39869	0.0403044	120568	1271	119297	Male Infertility	TRUE	reported	textfile	0.0246	3.806e-06	3403	meta_filt_IL_5_noBMI.txt	TRUE	reported	2	TRUE	0.00621658	21.2748
rs72831687	G	A	G	A	-0.5337	0.0294025	0.0137	0.983738	FALSE	FALSE	FALSE	6	16092129	0.854601	0.160449	120568	1271	119297	Male Infertility	TRUE	reported	textfile	0.1104	1.324e-06	3403	meta_filt_IL_5_noBMI.txt	TRUE	reported	2	TRUE	0.00682059	23.3561
rs73040130	C	T	C	T	0.2745	0.238302	0.9388	0.056073	FALSE	FALSE	FALSE	19	36255288	0.00363496	0.0819411	120568	1271	119297	Male Infertility	TRUE	reported	textfile	0.0525	1.709e-07	3403	meta_filt_IL_5_noBMI.txt	TRUE	reported	2	TRUE	0.00796947	27.3219
rs74811276	G	A	G	A	0.217	0.0480761	0.0761	0.91602	FALSE	FALSE	FALSE	14	79363724	0.507423	0.0725288	120568	1271	119297	Male Infertility	TRUE	reported	textfile	0.0471	4.082e-06	3403	meta_filt_IL_5_noBMI.txt	TRUE	reported	2	TRUE	0.00619891	21.214
rs9472168	G	A	G	A	0.1568	-0.0298473	0.5389	0.47462	FALSE	FALSE	FALSE	6	43961248	0.461844	0.0405636	120568	1271	119297	Male Infertility	TRUE	reported	textfile	0.0253	5.423e-10	3403	meta_filt_IL_5_noBMI.txt	TRUE	reported	2	TRUE	0.0111613	38.388
rs10752777	T	A	T	A	0.1083	-0.00608193	0.1273	0.137111	FALSE	TRUE	FALSE	1	234251161	0.917523	0.0587316	120568	1271	119297	Male Infertility	TRUE	reported	textfile	0.0235	4.171e-06	8233	meta_filt_IL_6_noBMI.txt	TRUE	reported	2	TRUE	0.00257303	21.2332
rs10982213	G	A	G	A	-0.0849	0.000102097	0.2723	0.733309	FALSE	FALSE	FALSE	9	114426913	0.998206	0.0454165	120568	1271	119297	Male Infertility	TRUE	reported	textfile	0.0176	1.353e-06	8233	meta_filt_IL_6_noBMI.txt	TRUE	reported	2	TRUE	0.00281842	23.264
rs113098456	G	A	G	A	-0.1553	-0.0715167	0.0725	0.925405	FALSE	FALSE	FALSE	2	166985470	0.356017	0.0774845	120568	1271	119297	Male Infertility	TRUE	reported	textfile	0.0339	4.641e-06	8233	meta_filt_IL_6_noBMI.txt	TRUE	reported	2	TRUE	0.00254261	20.9816
rs1333040	C	T	C	T	0.0747	0.0930697	0.4508	0.539516	FALSE	FALSE	FALSE	9	22083405	0.021209	0.0403906	120568	1271	119297	Male Infertility	TRUE	reported	textfile	0.0157	1.993e-06	8233	meta_filt_IL_6_noBMI.txt	TRUE	reported	2	TRUE	0.00274215	22.6327
rs13412535	G	A	G	A	-0.1186	0.0441845	0.189	0.795346	FALSE	FALSE	FALSE	2	224010157	0.380118	0.0503425	120568	1271	119297	Male Infertility	TRUE	reported	textfile	0.0214	3.141e-08	8233	meta_filt_IL_6_noBMI.txt	TRUE	reported	2	TRUE	0.00371678	30.7069
rs2404476	G	A	G	A	0.0734	0.0191228	0.5184	0.502237	FALSE	FALSE	FALSE	4	154690067	0.635135	0.0402999	120568	1271	119297	Male Infertility	TRUE	reported	textfile	0.0156	2.684e-06	8233	meta_filt_IL_6_noBMI.txt	TRUE	reported	2	TRUE	0.00268175	22.1329
rs4684700	C	T	C	T	-0.0747	-0.0305337	0.5142	0.484839	FALSE	FALSE	FALSE	3	10507266	0.451948	0.0405941	120568	1271	119297	Male Infertility	TRUE	reported	textfile	0.0162	3.912e-06	8233	meta_filt_IL_6_noBMI.txt	TRUE	reported	2	TRUE	0.00257592	21.2572
rs72831623	G	A	G	A	0.197	-0.02797	0.0645	0.93143	FALSE	FALSE	FALSE	17	47644927	0.726906	0.0800868	120568	1271	119297	Male Infertility	TRUE	reported	textfile	0.0369	9.29e-08	8233	meta_filt_IL_6_noBMI.txt	TRUE	reported	2	TRUE	0.00345001	28.4954
rs73273528	C	T	C	T	0.268	0.02974	0.0211	0.976319	FALSE	FALSE	FALSE	20	51814574	0.826035	0.135311	120568	1271	119297	Male Infertility	TRUE	reported	textfile	0.0553	1.25e-06	8233	meta_filt_IL_6_noBMI.txt	TRUE	reported	2	TRUE	0.00284462	23.4808
rs75101555	G	C	G	C	-0.3625	0.0492269	0.9895	0.989499	FALSE	TRUE	FALSE	3	152998893	0.805652	0.200078	120568	1271	119297	Male Infertility	TRUE	reported	textfile	0.0781	3.439e-06	8233	meta_filt_IL_6_noBMI.txt	TRUE	reported	2	TRUE	0.00260988	21.5382
rs76856708	C	T	C	T	0.336	0.0623338	0.9856	0.0135996	FALSE	FALSE	FALSE	16	80695146	0.730833	0.181194	120568	1271	119297	Male Infertility	TRUE	reported	textfile	0.0697	1.427e-06	8233	meta_filt_IL_6_noBMI.txt	TRUE	reported	2	TRUE	0.00281469	23.2331
rs10196226	G	A	G	A	0.1538	-0.123434	0.1643	0.83312	FALSE	FALSE	FALSE	2	167799082	0.0202367	0.0531601	120568	1271	119297	Male Infertility	TRUE	reported	textfile	0.0327	2.501e-06	3448	meta_filt_IL_7_noBMI.txt	TRUE	reported	2	TRUE	0.00637489	22.1088
rs117509142	C	T	C	T	-0.3213	-0.107265	0.9569	0.0329406	FALSE	FALSE	FALSE	8	86121854	0.332229	0.110624	120568	1271	119297	Male Infertility	TRUE	reported	textfile	0.0684	2.599e-06	3448	meta_filt_IL_7_noBMI.txt	TRUE	reported	2	TRUE	0.00635875	22.0525
rs141425475	C	T	C	T	-0.4801	0.0637458	0.9814	0.0202145	FALSE	FALSE	FALSE	5	17679056	0.665163	0.147288	120568	1271	119297	Male Infertility	TRUE	reported	textfile	0.1018	2.39e-06	3448	meta_filt_IL_7_noBMI.txt	TRUE	reported	2	TRUE	0.00640926	22.2288
rs17091524	C	T	C	T	0.5092	-0.1378	0.9849	0.0164659	FALSE	FALSE	FALSE	14	56482041	0.380226	0.157041	120568	1271	119297	Male Infertility	TRUE	reported	textfile	0.1015	5.244e-07	3448	meta_filt_IL_7_noBMI.txt	TRUE	reported	2	TRUE	0.00724634	25.1532
rs1958987	C	T	C	T	0.1261	0.0667184	0.7051	0.301064	FALSE	FALSE	FALSE	14	29870605	0.132956	0.0444036	120568	1271	119297	Male Infertility	TRUE	reported	textfile	0.0263	1.604e-06	3448	meta_filt_IL_7_noBMI.txt	TRUE	reported	2	TRUE	0.00662316	22.9756
rs218247	G	C	G	C	-0.1343	0.0620781	0.2258	0.227723	FALSE	TRUE	FALSE	4	54531569	0.193366	0.0477273	120568	1271	119297	Male Infertility	TRUE	reported	textfile	0.0285	2.419e-06	3448	meta_filt_IL_7_noBMI.txt	TRUE	reported	2	TRUE	0.00639893	22.1927
rs28793375	C	T	C	T	0.1644	0.0169598	0.1305	0.86784	FALSE	FALSE	FALSE	8	41558099	0.775018	0.0593378	120568	1271	119297	Male Infertility	TRUE	reported	textfile	0.036	4.866e-06	3448	meta_filt_IL_7_noBMI.txt	TRUE	reported	2	TRUE	0.00601191	20.8423
rs62006410	C	T	C	T	-0.1492	-0.0773592	0.245	0.751436	FALSE	FALSE	FALSE	14	102541598	0.100998	0.0471692	120568	1271	119297	Male Infertility	TRUE	reported	textfile	0.0302	7.588e-07	3448	meta_filt_IL_7_noBMI.txt	TRUE	reported	2	TRUE	0.00702899	24.3934
rs6921438	G	A	G	A	-0.3204	0.0360328	0.4814	0.516271	FALSE	FALSE	FALSE	6	43957870	0.371563	0.0403254	120568	1271	119297	Male Infertility	TRUE	reported	textfile	0.0246	8.707e-39	3448	meta_filt_IL_7_noBMI.txt	TRUE	reported	2	TRUE	0.0468911	169.536
rs77981494	C	T	C	T	-0.5201	0.0481247	0.984	0.0204164	FALSE	FALSE	FALSE	16	17451009	0.740819	0.145494	120568	1271	119297	Male Infertility	TRUE	reported	textfile	0.1055	8.225e-07	3448	meta_filt_IL_7_noBMI.txt	TRUE	reported	2	TRUE	0.00699924	24.2894
rs78346957	G	A	G	A	0.4632	0.117172	0.0161	0.988722	FALSE	FALSE	FALSE	10	125214944	0.549485	0.195765	120568	1271	119297	Male Infertility	TRUE	reported	textfile	0.1008	4.3e-06	3448	meta_filt_IL_7_noBMI.txt	TRUE	reported	2	TRUE	0.00608691	21.104
rs116726256	C	T	C	T	-0.2247	-0.0130282	0.9343	0.0593467	FALSE	FALSE	FALSE	2	1851346	0.877751	0.0846971	120568	1271	119297	Male Infertility	TRUE	reported	textfile	0.0489	4.261e-06	3565	meta_filt_IL_8_noBMI.txt	TRUE	reported	2	TRUE	0.00588795	21.103
rs12075	G	A	G	A	0.1148	-0.0857951	0.5353	0.46766	FALSE	FALSE	FALSE	1	159205564	0.0339492	0.0404566	120568	1271	119297	Male Infertility	TRUE	reported	textfile	0.0235	9.969e-07	3565	meta_filt_IL_8_noBMI.txt	TRUE	reported	2	TRUE	0.00664953	23.8509
rs12438669	C	A	C	A	-0.1182	-0.0282502	0.6834	0.330728	FALSE	FALSE	FALSE	15	24948131	0.512054	0.0430879	120568	1271	119297	Male Infertility	TRUE	reported	textfile	0.0252	2.597e-06	3565	meta_filt_IL_8_noBMI.txt	TRUE	reported	2	TRUE	0.00613342	21.9882
rs141926526	C	A	C	A	-0.6221	-0.265826	0.9916	0.00825145	FALSE	FALSE	FALSE	7	32809028	0.247315	0.229776	120568	1271	119297	Male Infertility	TRUE	reported	textfile	0.1308	1.96e-06	3565	meta_filt_IL_8_noBMI.txt	TRUE	reported	2	TRUE	0.00630519	22.608
rs183628733	C	T	C	T	0.6547	-0.091387	0.9917	0.0120821	FALSE	FALSE	FALSE	1	193437466	0.627811	0.1885	120568	1271	119297	Male Infertility	TRUE	reported	textfile	0.1417	3.821e-06	3565	meta_filt_IL_8_noBMI.txt	TRUE	reported	2	TRUE	0.00595241	21.3354
rs2673604	C	A	C	A	-0.118	-0.0541743	0.6829	0.30809	FALSE	FALSE	FALSE	8	132399360	0.213546	0.0435529	120568	1271	119297	Male Infertility	TRUE	reported	textfile	0.0254	3.289e-06	3565	meta_filt_IL_8_noBMI.txt	TRUE	reported	2	TRUE	0.0060175	21.5701
rs3786107	G	A	G	A	0.2463	-0.00346373	0.9287	0.0740508	FALSE	FALSE	FALSE	17	9954695	0.963925	0.0765818	120568	1271	119297	Male Infertility	TRUE	reported	textfile	0.0517	1.935e-06	3565	meta_filt_IL_8_noBMI.txt	TRUE	reported	2	TRUE	0.00632604	22.6832
rs75840288	C	A	C	A	0.5125	-0.0717752	0.9839	0.0140245	FALSE	FALSE	FALSE	16	75177191	0.688897	0.17928	120568	1271	119297	Male Infertility	TRUE	reported	textfile	0.1121	4.846e-06	3565	meta_filt_IL_8_noBMI.txt	TRUE	reported	2	TRUE	0.00582879	20.8897
rs117807175	G	C	G	C	-0.5225	-0.0768084	0.0121	0.0134253	FALSE	TRUE	FALSE	14	62139817	0.667424	0.178755	120568	1271	119297	Male Infertility	TRUE	reported	textfile	0.1106	2.327e-06	3673	meta_filt_IL_9_noBMI.txt	TRUE	reported	2	TRUE	0.00603963	22.3062
rs3736858	G	C	G	C	-0.1351	0.0119891	0.7976	0.794653	FALSE	TRUE	FALSE	13	75841243	0.809934	0.0498483	120568	1271	119297	Male Infertility	TRUE	reported	textfile	0.0291	3.373e-06	3673	meta_filt_IL_9_noBMI.txt	TRUE	reported	2	TRUE	0.00583395	21.5421
rs41294750	C	T	C	T	0.3442	0.0182966	0.0308	0.9698	FALSE	FALSE	FALSE	1	53084968	0.877336	0.118542	120568	1271	119297	Male Infertility	TRUE	reported	textfile	0.0736	2.916e-06	3673	meta_filt_IL_9_noBMI.txt	TRUE	reported	2	TRUE	0.00591925	21.859
rs4880409	C	T	C	T	-0.3552	-0.251897	0.9664	0.010309	FALSE	FALSE	FALSE	10	132516716	0.216676	0.203896	120568	1271	119297	Male Infertility	TRUE	reported	textfile	0.0716	6.952e-07	3673	meta_filt_IL_9_noBMI.txt	TRUE	reported	2	TRUE	0.00665578	24.5971
rs73443903	C	A	C	A	0.2162	-0.0699076	0.0685	0.93287	FALSE	FALSE	FALSE	6	52317617	0.388259	0.081026	120568	1271	119297	Male Infertility	TRUE	reported	textfile	0.046	2.569e-06	3673	meta_filt_IL_9_noBMI.txt	TRUE	reported	2	TRUE	0.0059782	22.078
rs76963786	C	T	C	T	-0.2856	0.0687747	0.0462	0.954553	FALSE	FALSE	FALSE	12	31886823	0.485328	0.098565	120568	1271	119297	Male Infertility	TRUE	reported	textfile	0.0556	2.775e-07	3673	meta_filt_IL_9_noBMI.txt	TRUE	reported	2	TRUE	0.00713243	26.3712
rs113831257	A	G	A	G	0.3639	0.109654	0.0417	0.049334	FALSE	FALSE	FALSE	4	75234311	0.239516	0.0932278	120568	1271	119297	Male Infertility	TRUE	reported	textfile	0.0641	1.388e-08	3724	meta_filt_IP_10_noBMI.txt	TRUE	reported	2	TRUE	0.00858017	32.2118
rs143799975	A	G	A	G	-0.7551	-0.0841247	0.9949	0.992864	FALSE	FALSE	FALSE	4	75885862	0.736239	0.249749	120568	1271	119297	Male Infertility	TRUE	reported	textfile	0.1638	4.012e-06	3724	meta_filt_IP_10_noBMI.txt	TRUE	reported	2	TRUE	0.00567414	21.2397
rs34383175	T	C	T	C	-0.3196	-0.0224211	0.035	0.0346137	FALSE	FALSE	FALSE	8	144361034	0.839425	0.110651	120568	1271	119297	Male Infertility	TRUE	reported	textfile	0.0653	9.904e-07	3724	meta_filt_IP_10_noBMI.txt	TRUE	reported	2	TRUE	0.00639135	23.9416
rs4862111	T	C	T	C	0.1448	0.0503565	0.2313	0.247078	FALSE	FALSE	FALSE	4	182829885	0.281852	0.0467924	120568	1271	119297	Male Infertility	TRUE	reported	textfile	0.0317	4.844e-06	3724	meta_filt_IP_10_noBMI.txt	TRUE	reported	2	TRUE	0.00557163	20.8538
rs6707974	A	G	A	G	0.1574	-0.0244699	0.8626	0.857533	FALSE	FALSE	FALSE	2	30206464	0.674568	0.0582776	120568	1271	119297	Male Infertility	TRUE	reported	textfile	0.0337	3.027e-06	3724	meta_filt_IP_10_noBMI.txt	TRUE	reported	2	TRUE	0.00582376	21.803
rs75970138	A	G	A	G	-0.4845	-0.00232335	0.0139	0.0126226	FALSE	FALSE	FALSE	9	119813998	0.989775	0.181299	120568	1271	119297	Male Infertility	TRUE	reported	textfile	0.1037	2.994e-06	3724	meta_filt_IP_10_noBMI.txt	TRUE	reported	2	TRUE	0.0058275	21.8171
rs7645625	T	G	T	G	-0.1116	-0.0267312	0.5724	0.584244	FALSE	FALSE	FALSE	3	146856250	0.514598	0.041018	120568	1271	119297	Male Infertility	TRUE	reported	textfile	0.0236	2.192e-06	3724	meta_filt_IP_10_noBMI.txt	TRUE	reported	2	TRUE	0.00596891	22.3497
rs79848609	A	C	A	C	0.2514	-0.00416218	0.9449	0.950581	FALSE	FALSE	FALSE	15	86772934	0.964094	0.0924597	120568	1271	119297	Male Infertility	TRUE	reported	textfile	0.0535	2.637e-06	3724	meta_filt_IP_10_noBMI.txt	TRUE	reported	2	TRUE	0.00589448	22.0694
rs8112909	A	G	A	G	-0.139	-0.0408863	0.8159	0.797963	FALSE	FALSE	FALSE	19	45910150	0.422496	0.0509741	120568	1271	119297	Male Infertility	TRUE	reported	textfile	0.0297	2.956e-06	3724	meta_filt_IP_10_noBMI.txt	TRUE	reported	2	TRUE	0.00584736	21.8919
rs116274860	G	T	G	T	0.8262	-0.201045	0.9908	0.0129094	FALSE	FALSE	FALSE	3	148675030	0.274324	0.183912	120568	1271	119297	Male Infertility	TRUE	reported	textfile	0.1739	2.029e-06	2498	meta_filt_M_CSF_noBMI.txt	TRUE	reported	2	TRUE	0.00895513	22.554
rs117867915	C	T	C	T	0.5224	-0.0276334	0.9793	0.0189882	FALSE	FALSE	FALSE	18	44630078	0.84856	0.14471	120568	1271	119297	Male Infertility	TRUE	reported	textfile	0.1096	1.874e-06	2498	meta_filt_M_CSF_noBMI.txt	TRUE	reported	2	TRUE	0.00901282	22.7006
rs11963606	G	C	G	C	-0.5353	-0.127767	0.9826	0.982889	FALSE	TRUE	FALSE	6	4592455	0.421133	0.158824	120568	1271	119297	Male Infertility	TRUE	reported	textfile	0.117	4.731e-06	2498	meta_filt_M_CSF_noBMI.txt	TRUE	reported	2	TRUE	0.0083101	20.9158
rs12962919	C	T	C	T	0.3025	0.0472759	0.0644	0.928373	FALSE	FALSE	FALSE	18	78018752	0.549713	0.0790315	120568	1271	119297	Male Infertility	TRUE	reported	textfile	0.0659	4.394e-06	2498	meta_filt_M_CSF_noBMI.txt	TRUE	reported	2	TRUE	0.00836449	21.0539
rs34089869	C	T	C	T	0.2194	-0.0284254	0.1039	0.892901	FALSE	FALSE	FALSE	2	67696346	0.660725	0.0647634	120568	1271	119297	Male Infertility	TRUE	reported	textfile	0.0462	2.078e-06	2498	meta_filt_M_CSF_noBMI.txt	TRUE	reported	2	TRUE	0.00894733	22.5342
rs4269021	G	C	G	C	-0.2459	0.0284257	0.9101	0.906333	FALSE	TRUE	FALSE	22	47278198	0.682782	0.0695568	120568	1271	119297	Male Infertility	TRUE	reported	textfile	0.0504	1.051e-06	2498	meta_filt_M_CSF_noBMI.txt	TRUE	reported	2	TRUE	0.0094394	23.7853
rs56367447	C	T	C	T	-0.4878	-0.0397829	0.0305	0.966782	FALSE	FALSE	FALSE	8	4014005	0.726701	0.113822	120568	1271	119297	Male Infertility	TRUE	reported	textfile	0.0876	2.569e-08	2498	meta_filt_M_CSF_noBMI.txt	TRUE	reported	2	TRUE	0.012261	30.9833
rs62294910	G	A	G	A	0.3472	0.0256145	0.0504	0.937344	FALSE	FALSE	FALSE	3	182480551	0.758012	0.083139	120568	1271	119297	Male Infertility	TRUE	reported	textfile	0.0687	4.378e-07	2498	meta_filt_M_CSF_noBMI.txt	TRUE	reported	2	TRUE	0.0101213	25.521
rs72723242	G	T	G	T	-0.4969	0.0969033	0.0177	0.983789	FALSE	FALSE	FALSE	5	7262841	0.537089	0.156999	120568	1271	119297	Male Infertility	TRUE	reported	textfile	0.1083	4.434e-06	2498	meta_filt_M_CSF_noBMI.txt	TRUE	reported	2	TRUE	0.00835688	21.0346
rs78296352	G	T	G	T	0.522	-0.0231622	0.0195	0.985999	FALSE	FALSE	FALSE	1	22495351	0.892749	0.171792	120568	1271	119297	Male Infertility	TRUE	reported	textfile	0.111	2.578e-06	2498	meta_filt_M_CSF_noBMI.txt	TRUE	reported	2	TRUE	0.00877556	22.0977
rs9387100	C	T	C	T	-0.135	-0.0152844	0.4291	0.578555	FALSE	FALSE	FALSE	6	112781752	0.706144	0.0405379	120568	1271	119297	Male Infertility	TRUE	reported	textfile	0.029	3.341e-06	2498	meta_filt_M_CSF_noBMI.txt	TRUE	reported	2	TRUE	0.00860058	21.6533
rs10744620	C	T	C	T	0.0783	0.00193663	0.3748	0.634617	FALSE	FALSE	FALSE	12	3629928	0.963125	0.0418891	120568	1271	119297	Male Infertility	TRUE	reported	textfile	0.0161	1.118e-06	8337	meta_filt_MCP_1_MCAF_noBMI.txt	TRUE	reported	2	TRUE	0.00282899	23.6465
rs111995966	G	T	G	T	0.1428	-0.0275303	0.9297	0.0785228	FALSE	FALSE	FALSE	2	108558513	0.713812	0.0750675	120568	1271	119297	Male Infertility	TRUE	reported	textfile	0.0309	3.788e-06	8337	meta_filt_MCP_1_MCAF_noBMI.txt	TRUE	reported	2	TRUE	0.00255516	21.3518
rs12073356	G	A	G	A	-0.1436	0.0500104	0.0686	0.930775	FALSE	FALSE	FALSE	1	207834503	0.52292	0.0782817	120568	1271	119297	Male Infertility	TRUE	reported	textfile	0.031	3.489e-06	8337	meta_filt_MCP_1_MCAF_noBMI.txt	TRUE	reported	2	TRUE	0.0025672	21.4527
rs12075	G	A	G	A	0.2186	-0.0857951	0.523	0.46766	FALSE	FALSE	FALSE	1	159205564	0.0339492	0.0404566	120568	1271	119297	Male Infertility	TRUE	reported	textfile	0.0154	1.361e-45	8337	meta_filt_MCP_1_MCAF_noBMI.txt	TRUE	reported	2	TRUE	0.0235981	201.444
rs143815843	G	A	G	A	-0.2049	0.0134559	0.0315	0.969093	FALSE	FALSE	FALSE	2	155733970	0.909498	0.118375	120568	1271	119297	Male Infertility	TRUE	reported	textfile	0.0447	4.609e-06	8337	meta_filt_MCP_1_MCAF_noBMI.txt	TRUE	reported	2	TRUE	0.002514	21.007
rs146522229	C	T	C	T	-0.5942	-0.144725	0.0047	0.995403	FALSE	FALSE	FALSE	19	47295223	0.633622	0.303639	120568	1271	119297	Male Infertility	TRUE	reported	textfile	0.1161	3.093e-07	8337	meta_filt_MCP_1_MCAF_noBMI.txt	TRUE	reported	2	TRUE	0.00313205	26.1877
rs2036297	G	A	G	A	0.1182	-0.0490023	0.384	0.623042	FALSE	FALSE	FALSE	3	46131411	0.239798	0.0416867	120568	1271	119297	Male Infertility	TRUE	reported	textfile	0.016	1.302e-13	8337	meta_filt_MCP_1_MCAF_noBMI.txt	TRUE	reported	2	TRUE	0.00650357	54.5621
rs2288370	C	T	C	T	-0.1036	-0.0440193	0.6304	0.37977	FALSE	FALSE	FALSE	3	42935944	0.291608	0.0417402	120568	1271	119297	Male Infertility	TRUE	reported	textfile	0.0162	1.555e-10	8337	meta_filt_MCP_1_MCAF_noBMI.txt	TRUE	reported	2	TRUE	0.00488151	40.887
rs3754211	G	A	G	A	-0.0805	0.0223061	0.4491	0.554104	FALSE	FALSE	FALSE	1	150979381	0.582746	0.0406025	120568	1271	119297	Male Infertility	TRUE	reported	textfile	0.0157	2.693e-07	8337	meta_filt_MCP_1_MCAF_noBMI.txt	TRUE	reported	2	TRUE	0.00314351	26.2838
rs56212190	C	T	C	T	0.1799	0.0625019	0.0519	0.951541	FALSE	FALSE	FALSE	1	41702868	0.504882	0.0937302	120568	1271	119297	Male Infertility	TRUE	reported	textfile	0.0372	1.318e-06	8337	meta_filt_MCP_1_MCAF_noBMI.txt	TRUE	reported	2	TRUE	0.00279737	23.3815
rs7033586	G	A	G	A	-0.22	-0.0710945	0.968	0.0249339	FALSE	FALSE	FALSE	9	23028329	0.579518	0.128309	120568	1271	119297	Male Infertility	TRUE	reported	textfile	0.0467	2.426e-06	8337	meta_filt_MCP_1_MCAF_noBMI.txt	TRUE	reported	2	TRUE	0.00265489	22.1875
rs7197349	G	A	G	A	0.0971	-0.0114985	0.8124	0.195412	FALSE	FALSE	FALSE	16	78653322	0.82016	0.0505786	120568	1271	119297	Male Infertility	TRUE	reported	textfile	0.0206	2.399e-06	8337	meta_filt_MCP_1_MCAF_noBMI.txt	TRUE	reported	2	TRUE	0.0026579	22.2126
rs7517040	G	A	G	A	-0.097	0.0945846	0.2334	0.781179	FALSE	FALSE	FALSE	1	158889343	0.0513003	0.0485307	120568	1271	119297	Male Infertility	TRUE	reported	textfile	0.019	3.409e-07	8337	meta_filt_MCP_1_MCAF_noBMI.txt	TRUE	reported	2	TRUE	0.00311653	26.0575
rs7632755	G	A	G	A	0.2984	0.119115	0.0647	0.926443	FALSE	FALSE	FALSE	3	46290891	0.133375	0.0793613	120568	1271	119297	Male Infertility	TRUE	reported	textfile	0.0315	2.791e-21	8337	meta_filt_MCP_1_MCAF_noBMI.txt	TRUE	reported	2	TRUE	0.0106492	89.7165
rs9317045	C	A	C	A	0.1157	0.0592139	0.8618	0.148782	FALSE	FALSE	FALSE	13	59055904	0.297349	0.0568198	120568	1271	119297	Male Infertility	TRUE	reported	textfile	0.0235	8.425e-07	8337	meta_filt_MCP_1_MCAF_noBMI.txt	TRUE	reported	2	TRUE	0.00289908	24.2341
rs117286643	G	A	G	A	0.6934	0.213784	0.0225	0.977725	FALSE	FALSE	FALSE	8	28031477	0.103744	0.131401	120568	1271	119297	Male Infertility	TRUE	reported	textfile	0.1474	2.542e-06	1099	meta_filt_MCP_3_noBMI.txt	TRUE	reported	2	TRUE	0.0197386	22.0893
rs2838065	G	A	G	A	-0.221	-0.0548692	0.2719	0.722866	FALSE	FALSE	FALSE	21	41561781	0.221633	0.0448939	120568	1271	119297	Male Infertility	TRUE	reported	textfile	0.0479	3.924e-06	1099	meta_filt_MCP_3_noBMI.txt	TRUE	reported	2	TRUE	0.0190013	21.2482
rs28394764	T	A	T	A	0.597	0.125758	0.9696	0.968031	FALSE	TRUE	FALSE	4	110133096	0.2823	0.116966	120568	1271	119297	Male Infertility	TRUE	reported	textfile	0.1282	3.194e-06	1099	meta_filt_MCP_3_noBMI.txt	TRUE	reported	2	TRUE	0.0193503	21.6462
rs3129806	C	T	C	T	-0.1975	-0.0427965	0.5729	0.415591	FALSE	FALSE	FALSE	9	103558048	0.296822	0.0410213	120568	1271	119297	Male Infertility	TRUE	reported	textfile	0.0433	4.978e-06	1099	meta_filt_MCP_3_noBMI.txt	TRUE	reported	2	TRUE	0.0185787	20.7667
rs62492260	G	T	G	T	-0.2802	-0.0778466	0.1886	0.825476	FALSE	FALSE	FALSE	8	10619018	0.145028	0.0534177	120568	1271	119297	Male Infertility	TRUE	reported	textfile	0.0578	1.229e-06	1099	meta_filt_MCP_3_noBMI.txt	TRUE	reported	2	TRUE	0.020936	23.4579
rs113218956	G	A	G	A	-0.8789	0.250214	0.0044	0.996124	FALSE	FALSE	FALSE	22	24828867	0.455985	0.335645	120568	1271	119297	Male Infertility	TRUE	reported	textfile	0.1876	2.815e-06	3533	meta_filt_MIF_noBMI.txt	TRUE	reported	2	TRUE	0.00617419	21.9365
rs11551183	G	C	G	C	0.3666	-0.0944487	0.9756	0.977482	FALSE	TRUE	FALSE	16	8894835	0.488637	0.136392	120568	1271	119297	Male Infertility	TRUE	reported	textfile	0.0795	3.999e-06	3533	meta_filt_MIF_noBMI.txt	TRUE	reported	2	TRUE	0.00598275	21.2522
rs12594190	G	A	G	A	0.1321	0.000532546	0.7008	0.299048	FALSE	FALSE	FALSE	15	24791308	0.990349	0.044027	120568	1271	119297	Male Infertility	TRUE	reported	textfile	0.0266	6.85e-07	3533	meta_filt_MIF_noBMI.txt	TRUE	reported	2	TRUE	0.0069323	24.6488
rs13142904	C	T	C	T	-0.2232	-0.0344351	0.0896	0.910514	FALSE	FALSE	FALSE	4	53452247	0.624159	0.0702806	120568	1271	119297	Male Infertility	TRUE	reported	textfile	0.0425	1.468e-07	3533	meta_filt_MIF_noBMI.txt	TRUE	reported	2	TRUE	0.00774622	27.5654
rs141009259	C	T	C	T	-0.6194	0.096224	0.9886	0.011696	FALSE	FALSE	FALSE	2	207111559	0.615688	0.191693	120568	1271	119297	Male Infertility	TRUE	reported	textfile	0.1285	1.444e-06	3533	meta_filt_MIF_noBMI.txt	TRUE	reported	2	TRUE	0.0065335	23.2215
rs2294689	G	C	G	C	-0.1338	-0.0262951	0.3018	0.0143303	FALSE	TRUE	FALSE	6	24653045	0.876285	0.168904	120568	1271	119297	Male Infertility	TRUE	reported	textfile	0.0287	3.043e-06	3533	meta_filt_MIF_noBMI.txt	TRUE	reported	2	TRUE	0.00611422	21.7221
rs2330634	G	C	G	C	0.1549	0.0104235	0.3681	0.358676	FALSE	TRUE	FALSE	22	23908608	0.802739	0.0417268	120568	1271	119297	Male Infertility	TRUE	reported	textfile	0.0249	4.571e-10	3533	meta_filt_MIF_noBMI.txt	TRUE	reported	2	TRUE	0.010835	38.6775
rs35890933	G	T	G	T	0.1676	0.0146998	0.8474	0.148034	FALSE	FALSE	FALSE	19	21858317	0.79619	0.0569137	120568	1271	119297	Male Infertility	TRUE	reported	textfile	0.0365	4.458e-06	3533	meta_filt_MIF_noBMI.txt	TRUE	reported	2	TRUE	0.00593246	21.0725
rs3814097	G	A	G	A	-0.1163	-0.0502385	0.5533	0.455303	FALSE	FALSE	FALSE	7	91209551	0.219274	0.0408955	120568	1271	119297	Male Infertility	TRUE	reported	textfile	0.0251	3.548e-06	3533	meta_filt_MIF_noBMI.txt	TRUE	reported	2	TRUE	0.00604	21.4569
rs78098071	C	T	C	T	-0.4583	0.00400445	0.9809	0.0164159	FALSE	FALSE	FALSE	5	163882733	0.979853	0.158573	120568	1271	119297	Male Infertility	TRUE	reported	textfile	0.0915	5.509e-07	3533	meta_filt_MIF_noBMI.txt	TRUE	reported	2	TRUE	0.00705084	25.0733
rs111607343	G	A	G	A	-0.5235	-0.0220452	0.0134	0.986037	FALSE	FALSE	FALSE	19	897855	0.900524	0.176361	120568	1271	119297	Male Infertility	TRUE	reported	textfile	0.1119	2.928e-06	3724	meta_filt_MIG_noBMI.txt	TRUE	reported	2	TRUE	0.00584277	21.8746
rs11177248	G	A	G	A	0.3157	-0.251589	0.0351	0.960415	FALSE	FALSE	FALSE	12	68482106	0.018599	0.106901	120568	1271	119297	Male Infertility	TRUE	reported	textfile	0.0667	2.222e-06	3724	meta_filt_MIG_noBMI.txt	TRUE	reported	2	TRUE	0.00597975	22.3905
rs112861654	G	A	G	A	-0.2682	0.0120397	0.9454	0.0603206	FALSE	FALSE	FALSE	21	42179062	0.887401	0.0850299	120568	1271	119297	Male Infertility	TRUE	reported	textfile	0.0527	3.639e-07	3724	meta_filt_MIG_noBMI.txt	TRUE	reported	2	TRUE	0.0069068	25.8859
rs117831247	C	T	C	T	-0.8819	0.381761	0.0056	0.995608	FALSE	FALSE	FALSE	10	66742081	0.210693	0.305003	120568	1271	119297	Male Infertility	TRUE	reported	textfile	0.173	3.445e-07	3724	meta_filt_MIG_noBMI.txt	TRUE	reported	2	TRUE	0.00692974	25.9725
rs139010077	C	T	C	T	0.4337	-0.002143	0.0169	0.983918	FALSE	FALSE	FALSE	3	170618359	0.989059	0.156278	120568	1271	119297	Male Infertility	TRUE	reported	textfile	0.0943	4.193e-06	3724	meta_filt_MIG_noBMI.txt	TRUE	reported	2	TRUE	0.00564789	21.1408
rs1796086	C	T	C	T	-0.2172	-0.0450139	0.9127	0.0867211	FALSE	FALSE	FALSE	7	71183729	0.527411	0.0712286	120568	1271	119297	Male Infertility	TRUE	reported	textfile	0.04	5.623e-08	3724	meta_filt_MIG_noBMI.txt	TRUE	reported	2	TRUE	0.00785534	29.4691
rs55876513	G	T	G	T	0.1638	-0.00565384	0.7131	0.281158	FALSE	FALSE	FALSE	4	75962545	0.899588	0.0448071	120568	1271	119297	Male Infertility	TRUE	reported	textfile	0.0254	1.048e-10	3724	meta_filt_MIG_noBMI.txt	TRUE	reported	2	TRUE	0.011044	41.5649
rs62562991	G	A	G	A	0.6239	0.215599	0.0097	0.985648	FALSE	FALSE	FALSE	9	95973777	0.219886	0.175737	120568	1271	119297	Male Infertility	TRUE	reported	textfile	0.1259	7.237e-07	3724	meta_filt_MIG_noBMI.txt	TRUE	reported	2	TRUE	0.0065511	24.544
rs6679677	C	A	C	A	0.1628	0.11644	0.1458	0.853827	FALSE	FALSE	FALSE	1	113761186	0.0386892	0.0563199	120568	1271	119297	Male Infertility	TRUE	reported	textfile	0.0327	6.514e-07	3724	meta_filt_MIG_noBMI.txt	TRUE	reported	2	TRUE	0.00661184	24.7731
rs77086208	C	T	C	T	0.327	-0.0182632	0.0286	0.972519	FALSE	FALSE	FALSE	14	70152774	0.884511	0.125734	120568	1271	119297	Male Infertility	TRUE	reported	textfile	0.0694	2.501e-06	3724	meta_filt_MIG_noBMI.txt	TRUE	reported	2	TRUE	0.00592633	22.1893
rs816960	C	T	C	T	-0.1179	0.0383187	0.3692	0.63382	FALSE	FALSE	FALSE	13	107870173	0.360648	0.0419182	120568	1271	119297	Male Infertility	TRUE	reported	textfile	0.0242	1.15e-06	3724	meta_filt_MIG_noBMI.txt	TRUE	reported	2	TRUE	0.00633327	23.7227
rs12690897	G	A	G	A	0.1215	-0.0578298	0.292	0.707215	FALSE	FALSE	FALSE	7	85716861	0.190002	0.0441256	120568	1271	119297	Male Infertility	TRUE	reported	textfile	0.026	3.073e-06	3561	meta_filt_MIP_1A_noBMI.txt	TRUE	reported	2	TRUE	0.00609507	21.8254
rs184154340	G	A	G	A	0.3251	0.138328	0.0304	0.961214	FALSE	FALSE	FALSE	11	80790993	0.181664	0.103566	120568	1271	119297	Male Infertility	TRUE	reported	textfile	0.0689	2.399e-06	3561	meta_filt_MIP_1A_noBMI.txt	TRUE	reported	2	TRUE	0.00621322	22.2511
rs57786342	G	A	G	A	0.139	-0.00851329	0.2336	0.764696	FALSE	FALSE	FALSE	14	68793311	0.857576	0.0474382	120568	1271	119297	Male Infertility	TRUE	reported	textfile	0.0283	8.909e-07	3561	meta_filt_MIP_1A_noBMI.txt	TRUE	reported	2	TRUE	0.00672903	24.1109
rs60198979	G	A	G	A	-0.2154	0.0678103	0.0788	0.92509	FALSE	FALSE	FALSE	22	43250698	0.370687	0.0757497	120568	1271	119297	Male Infertility	TRUE	reported	textfile	0.0455	2.215e-06	3561	meta_filt_MIP_1A_noBMI.txt	TRUE	reported	2	TRUE	0.0062542	22.3988
rs113010081	C	T	C	T	-0.5799	0.0422064	0.867	0.127568	FALSE	FALSE	FALSE	3	46415921	0.483338	0.0602138	120568	1271	119297	Male Infertility	TRUE	reported	textfile	0.0236	1.57e-133	8287	meta_filt_MIP_1B_noBMI.txt	TRUE	reported	2	TRUE	0.0679113	603.639
rs113877493	C	T	C	T	-0.607	-0.116117	0.1645	0.835608	FALSE	FALSE	FALSE	17	36443746	0.0327318	0.0543783	120568	1271	119297	Male Infertility	TRUE	reported	textfile	0.0217	3.67e-172	8287	meta_filt_MIP_1B_noBMI.txt	TRUE	reported	2	TRUE	0.0862734	782.264
rs116237296	G	A	G	A	0.5284	-0.144213	0.0054	0.995344	FALSE	FALSE	FALSE	1	86579833	0.645968	0.313935	120568	1271	119297	Male Infertility	TRUE	reported	textfile	0.1115	2.153e-06	8287	meta_filt_MIP_1B_noBMI.txt	TRUE	reported	2	TRUE	0.00270273	22.4528
rs116567227	G	A	G	A	0.206	-0.0212435	0.0581	0.939761	FALSE	FALSE	FALSE	3	51713272	0.798943	0.0834008	120568	1271	119297	Male Infertility	TRUE	reported	textfile	0.0335	7.727e-10	8287	meta_filt_MIP_1B_noBMI.txt	TRUE	reported	2	TRUE	0.00454224	37.8042
rs117453826	G	A	G	A	-0.5907	0.221977	0.981	0.0229994	FALSE	FALSE	FALSE	17	36775624	0.116029	0.141237	120568	1271	119297	Male Infertility	TRUE	reported	textfile	0.0591	1.53e-23	8287	meta_filt_MIP_1B_noBMI.txt	TRUE	reported	2	TRUE	0.0119113	99.8744
rs117657747	G	A	G	A	0.2089	-0.057249	0.0526	0.943708	FALSE	FALSE	FALSE	18	14188004	0.522157	0.0894483	120568	1271	119297	Male Infertility	TRUE	reported	textfile	0.0453	4.013e-06	6268	meta_filt_MIP_1B_noBMI.txt	TRUE	reported	2	TRUE	0.00338128	21.259
rs141102180	G	T	G	T	0.3298	0.0767508	0.0449	0.959734	FALSE	FALSE	FALSE	17	36108811	0.443392	0.100134	120568	1271	119297	Male Infertility	TRUE	reported	textfile	0.0392	3.751e-17	8287	meta_filt_MIP_1B_noBMI.txt	TRUE	reported	2	TRUE	0.00846912	70.766
rs1437220	C	T	C	T	0.1437	0.117081	0.9207	0.0783411	FALSE	FALSE	FALSE	17	34464955	0.115825	0.0744534	120568	1271	119297	Male Infertility	TRUE	reported	textfile	0.0315	4.916e-06	8287	meta_filt_MIP_1B_noBMI.txt	TRUE	reported	2	TRUE	0.00250499	20.806
rs1564708	C	T	C	T	-0.1697	-0.0384864	0.278	0.716	FALSE	FALSE	FALSE	17	36469630	0.396385	0.0453799	120568	1271	119297	Male Infertility	TRUE	reported	textfile	0.0187	1.294e-19	8287	meta_filt_MIP_1B_noBMI.txt	TRUE	reported	2	TRUE	0.00983985	82.3333
rs17138331	G	A	G	A	-0.1434	0.0481216	0.9092	0.0842645	FALSE	FALSE	FALSE	7	7826737	0.508148	0.0727216	120568	1271	119297	Male Infertility	TRUE	reported	textfile	0.0295	1.125e-06	8287	meta_filt_MIP_1B_noBMI.txt	TRUE	reported	2	TRUE	0.00284328	23.6238
rs2411161	C	T	C	T	0.1719	-0.129371	0.9508	0.0533244	FALSE	FALSE	FALSE	17	37144875	0.147219	0.0892569	120568	1271	119297	Male Infertility	TRUE	reported	textfile	0.0365	2.547e-06	8287	meta_filt_MIP_1B_noBMI.txt	TRUE	reported	2	TRUE	0.00266936	22.1749
rs281748	G	C	G	C	-0.0794	0.0628234	0.7041	0.693535	FALSE	TRUE	FALSE	8	107627329	0.151701	0.0438237	120568	1271	119297	Male Infertility	TRUE	reported	textfile	0.0171	3.277e-06	8287	meta_filt_MIP_1B_noBMI.txt	TRUE	reported	2	TRUE	0.00259491	21.5548
rs2872753	G	A	G	A	-0.0736	-0.0579152	0.5304	0.469466	FALSE	FALSE	FALSE	17	27768536	0.151793	0.040409	120568	1271	119297	Male Infertility	TRUE	reported	textfile	0.0157	2.814e-06	8287	meta_filt_MIP_1B_noBMI.txt	TRUE	reported	2	TRUE	0.0026449	21.9711
rs3760440	G	A	G	A	0.1242	-0.0378546	0.6437	0.358326	FALSE	FALSE	FALSE	17	36871072	0.366589	0.0419265	120568	1271	119297	Male Infertility	TRUE	reported	textfile	0.0162	1.734e-14	8287	meta_filt_MIP_1B_noBMI.txt	TRUE	reported	2	TRUE	0.00704282	58.7636
rs5743614	C	T	C	T	0.1115	-0.0109961	0.1278	0.869605	FALSE	FALSE	FALSE	4	38797314	0.856701	0.0608949	120568	1271	119297	Male Infertility	TRUE	reported	textfile	0.0232	1.569e-06	8287	meta_filt_MIP_1B_noBMI.txt	TRUE	reported	2	TRUE	0.00277951	23.0924
rs6908843	G	A	G	A	0.0997	-0.0540731	0.1684	0.830821	FALSE	FALSE	FALSE	6	166208468	0.313904	0.0536938	120568	1271	119297	Male Infertility	TRUE	reported	textfile	0.0209	1.779e-06	8287	meta_filt_MIP_1B_noBMI.txt	TRUE	reported	2	TRUE	0.00273848	22.7506
rs72791296	C	T	C	T	0.2364	-0.0434161	0.0349	0.963552	FALSE	FALSE	FALSE	5	121614355	0.69504	0.110748	120568	1271	119297	Male Infertility	TRUE	reported	textfile	0.0466	3.968e-07	8287	meta_filt_MIP_1B_noBMI.txt	TRUE	reported	2	TRUE	0.00309584	25.7287
rs72799710	C	T	C	T	-0.1037	-0.0864585	0.1514	0.843281	FALSE	FALSE	FALSE	5	123825971	0.123691	0.0561613	120568	1271	119297	Male Infertility	TRUE	reported	textfile	0.0217	1.792e-06	8287	meta_filt_MIP_1B_noBMI.txt	TRUE	reported	2	TRUE	0.00274818	22.8314
rs76356863	T	A	T	A	-0.3456	0.267506	0.9852	0.987199	FALSE	TRUE	FALSE	3	46030537	0.147814	0.184832	120568	1271	119297	Male Infertility	TRUE	reported	textfile	0.0667	2.219e-07	8287	meta_filt_MIP_1B_noBMI.txt	TRUE	reported	2	TRUE	0.00322919	26.8405
rs76582507	G	A	G	A	0.3259	-0.110925	0.0156	0.990442	FALSE	FALSE	FALSE	9	37510075	0.594055	0.208126	120568	1271	119297	Male Infertility	TRUE	reported	textfile	0.0676	1.421e-06	8287	meta_filt_MIP_1B_noBMI.txt	TRUE	reported	2	TRUE	0.0027968	23.2365
rs76776296	G	A	G	A	0.313	-0.223338	0.9806	0.0204021	FALSE	FALSE	FALSE	7	115488433	0.125134	0.145632	120568	1271	119297	Male Infertility	TRUE	reported	textfile	0.0598	1.632e-07	8287	meta_filt_MIP_1B_noBMI.txt	TRUE	reported	2	TRUE	0.003295	27.3893
rs79068918	G	C	G	C	0.2674	0.0595163	0.0909	0.0937171	FALSE	TRUE	FALSE	3	45303223	0.391753	0.0694924	120568	1271	119297	Male Infertility	TRUE	reported	textfile	0.0271	5.537e-23	8287	meta_filt_MIP_1B_noBMI.txt	TRUE	reported	2	TRUE	0.0116122	97.3373
rs11247305	G	C	G	C	-0.1687	0.0320147	0.9376	0.935235	FALSE	TRUE	FALSE	15	101560007	0.696174	0.0819859	120568	1271	119297	Male Infertility	TRUE	reported	textfile	0.0364	3.468e-06	8337	meta_filt_PDGF_BB_noBMI.txt	TRUE	reported	2	TRUE	0.0025698	21.4745
rs116445074	G	T	G	T	0.2869	-0.230473	0.0184	0.981071	FALSE	FALSE	FALSE	5	52238766	0.128395	0.151581	120568	1271	119297	Male Infertility	TRUE	reported	textfile	0.0587	1.017e-06	8337	meta_filt_PDGF_BB_noBMI.txt	TRUE	reported	2	TRUE	0.00285715	23.8826
rs11766649	G	A	G	A	0.0902	-0.00799668	0.8018	0.205585	FALSE	FALSE	FALSE	7	145142154	0.872966	0.050013	120568	1271	119297	Male Infertility	TRUE	reported	textfile	0.0196	3.964e-06	8337	meta_filt_PDGF_BB_noBMI.txt	TRUE	reported	2	TRUE	0.0025339	21.1737
rs12289510	G	A	G	A	-0.0772	-0.0337301	0.4767	0.529552	FALSE	FALSE	FALSE	11	125077155	0.402916	0.0403265	120568	1271	119297	Male Infertility	TRUE	reported	textfile	0.0158	1.001e-06	8337	meta_filt_PDGF_BB_noBMI.txt	TRUE	reported	2	TRUE	0.00285541	23.868
rs13037046	T	A	T	A	-0.0948	-0.0361563	0.1871	0.194422	FALSE	TRUE	FALSE	20	4073987	0.48038	0.0512352	120568	1271	119297	Male Infertility	TRUE	reported	textfile	0.0206	3.958e-06	8337	meta_filt_PDGF_BB_noBMI.txt	TRUE	reported	2	TRUE	0.00253379	21.1728
rs13412535	G	A	G	A	0.3317	0.0441845	0.1892	0.795346	FALSE	FALSE	FALSE	2	224010157	0.380118	0.0503425	120568	1271	119297	Male Infertility	TRUE	reported	textfile	0.0214	2.893e-54	8337	meta_filt_PDGF_BB_noBMI.txt	TRUE	reported	2	TRUE	0.0280101	240.192
rs2324229	C	T	C	T	0.0884	-0.0365361	0.6134	0.371862	FALSE	FALSE	FALSE	6	83208412	0.383972	0.0419665	120568	1271	119297	Male Infertility	TRUE	reported	textfile	0.0161	4.016e-08	8337	meta_filt_PDGF_BB_noBMI.txt	TRUE	reported	2	TRUE	0.00360309	30.1404
rs35859699	G	A	G	A	-0.3854	0.350815	0.0109	0.987982	FALSE	FALSE	FALSE	4	111263595	0.0692979	0.19313	120568	1271	119297	Male Infertility	TRUE	reported	textfile	0.0838	4.223e-06	8337	meta_filt_PDGF_BB_noBMI.txt	TRUE	reported	2	TRUE	0.00253061	21.1461
rs4965869	C	T	C	T	0.1843	0.0130588	0.2446	0.753709	FALSE	FALSE	FALSE	15	101450115	0.77911	0.046559	120568	1271	119297	Male Infertility	TRUE	reported	textfile	0.0181	2.22e-24	8337	meta_filt_PDGF_BB_noBMI.txt	TRUE	reported	2	TRUE	0.0122833	103.655
rs55680718	C	T	C	T	-0.1359	0.0578336	0.1173	0.880879	FALSE	FALSE	FALSE	2	224302160	0.349691	0.0618416	120568	1271	119297	Male Infertility	TRUE	reported	textfile	0.0245	2.956e-08	8337	meta_filt_PDGF_BB_noBMI.txt	TRUE	reported	2	TRUE	0.00367703	30.7611
rs72777070	G	T	G	T	-0.1048	0.05347	0.7854	0.214025	FALSE	FALSE	FALSE	2	9658748	0.278998	0.0493916	120568	1271	119297	Male Infertility	TRUE	reported	textfile	0.02	1.557e-07	8337	meta_filt_PDGF_BB_noBMI.txt	TRUE	reported	2	TRUE	0.00328265	27.451
rs73162807	C	A	C	A	-0.2313	0.0554545	0.0259	0.9758	FALSE	FALSE	FALSE	3	146757003	0.678675	0.13386	120568	1271	119297	Male Infertility	TRUE	reported	textfile	0.0499	3.548e-06	8337	meta_filt_PDGF_BB_noBMI.txt	TRUE	reported	2	TRUE	0.00257053	21.4806
rs9936075	G	A	G	A	-0.0767	-0.0428349	0.6436	0.354426	FALSE	FALSE	FALSE	16	7271908	0.308721	0.0420813	120568	1271	119297	Male Infertility	TRUE	reported	textfile	0.0163	2.675e-06	8337	meta_filt_PDGF_BB_noBMI.txt	TRUE	reported	2	TRUE	0.00264883	22.1366
rs9941733	G	A	G	A	0.1165	0.0455336	0.8364	0.174027	FALSE	FALSE	FALSE	20	393417	0.394303	0.0534533	120568	1271	119297	Male Infertility	TRUE	reported	textfile	0.0227	3.018e-07	8337	meta_filt_PDGF_BB_noBMI.txt	TRUE	reported	2	TRUE	0.00314935	26.3327
rs112072646	G	A	G	A	0.4209	0.199785	0.0204	0.982695	FALSE	FALSE	FALSE	2	53217255	0.20461	0.157494	120568	1271	119297	Male Infertility	TRUE	reported	textfile	0.0859	9.617e-07	3454	meta_filt_RANTES_noBMI.txt	TRUE	reported	2	TRUE	0.00690305	23.995
rs147509526	C	T	C	T	-0.3558	0.16881	0.0333	0.967974	FALSE	FALSE	FALSE	19	15665520	0.140968	0.114665	120568	1271	119297	Male Infertility	TRUE	reported	textfile	0.0715	6.567e-07	3454	meta_filt_RANTES_noBMI.txt	TRUE	reported	2	TRUE	0.00711828	24.7485
rs2731672	C	T	C	T	-0.1242	-0.0190298	0.267	0.740444	FALSE	FALSE	FALSE	5	177415473	0.680857	0.046268	120568	1271	119297	Male Infertility	TRUE	reported	textfile	0.0272	4.827e-06	3454	meta_filt_RANTES_noBMI.txt	TRUE	reported	2	TRUE	0.00600025	20.8379
rs62438851	G	A	G	A	-0.1904	0.0163113	0.8961	0.104512	FALSE	FALSE	FALSE	6	144909173	0.805652	0.0662958	120568	1271	119297	Male Infertility	TRUE	reported	textfile	0.0413	4.009e-06	3454	meta_filt_RANTES_noBMI.txt	TRUE	reported	2	TRUE	0.00611572	21.2414
rs7000423	C	T	C	T	-0.1314	-0.0614555	0.6274	0.36383	FALSE	FALSE	FALSE	8	110041420	0.140326	0.0416766	120568	1271	119297	Male Infertility	TRUE	reported	textfile	0.0252	1.852e-07	3454	meta_filt_RANTES_noBMI.txt	TRUE	reported	2	TRUE	0.0078102	27.173
rs7170339	G	C	G	C	-0.4283	0.0838846	0.0197	0.019767	FALSE	TRUE	FALSE	15	36460136	0.559312	0.143671	120568	1271	119297	Male Infertility	TRUE	reported	textfile	0.0904	2.187e-06	3454	meta_filt_RANTES_noBMI.txt	TRUE	reported	2	TRUE	0.00645689	22.4341
rs72793342	G	A	G	A	-0.1505	-0.029012	0.2003	0.786925	FALSE	FALSE	FALSE	16	30537031	0.560297	0.0498143	120568	1271	119297	Male Infertility	TRUE	reported	textfile	0.0307	9.08e-07	3454	meta_filt_RANTES_noBMI.txt	TRUE	reported	2	TRUE	0.00690975	24.0184
rs74472919	C	T	C	T	0.3547	-0.0295108	0.0434	0.961783	FALSE	FALSE	FALSE	13	81626515	0.777369	0.104371	120568	1271	119297	Male Infertility	TRUE	reported	textfile	0.06	3.353e-09	3454	meta_filt_RANTES_noBMI.txt	TRUE	reported	2	TRUE	0.0100167	34.9276
rs9675798	G	T	G	T	-0.2583	0.16146	0.9466	0.0547561	FALSE	FALSE	FALSE	18	64189732	0.0652274	0.0875743	120568	1271	119297	Male Infertility	TRUE	reported	textfile	0.0552	2.888e-06	3454	meta_filt_RANTES_noBMI.txt	TRUE	reported	2	TRUE	0.00629947	21.8836
rs113127926	C	A	C	A	0.1974	0.0798883	0.0418	0.959615	FALSE	FALSE	FALSE	14	97971174	0.433833	0.102074	120568	1271	119297	Male Infertility	TRUE	reported	textfile	0.0418	2.337e-06	8334	meta_filt_SCF_noBMI.txt	TRUE	reported	2	TRUE	0.00266887	22.2965
rs13412535	G	A	G	A	-0.1065	0.0441845	0.1892	0.795346	FALSE	FALSE	FALSE	2	224010157	0.380118	0.0503425	120568	1271	119297	Male Infertility	TRUE	reported	textfile	0.0213	5.586e-07	8334	meta_filt_SCF_noBMI.txt	TRUE	reported	2	TRUE	0.00299079	24.994
rs1557570	G	T	G	T	0.1172	-0.0617241	0.2954	0.691607	FALSE	FALSE	FALSE	1	169538606	0.156042	0.0435133	120568	1271	119297	Male Infertility	TRUE	reported	textfile	0.0169	4.133e-12	8334	meta_filt_SCF_noBMI.txt	TRUE	reported	2	TRUE	0.00573759	48.0815
rs1568119	C	T	C	T	-0.5946	-0.453091	0.0051	0.994441	FALSE	FALSE	FALSE	8	33385679	0.107951	0.281865	120568	1271	119297	Male Infertility	TRUE	reported	textfile	0.1129	1.374e-07	8334	meta_filt_SCF_noBMI.txt	TRUE	reported	2	TRUE	0.00331715	27.7305
rs4841899	C	T	C	T	-0.1002	-0.0147217	0.7421	0.261053	FALSE	FALSE	FALSE	9	134532566	0.748538	0.0459239	120568	1271	119297	Male Infertility	TRUE	reported	textfile	0.0178	1.673e-08	8334	meta_filt_SCF_noBMI.txt	TRUE	reported	2	TRUE	0.00378786	31.6804
rs635634	C	T	C	T	-0.1035	0.0373462	0.206	0.797324	FALSE	FALSE	FALSE	9	133279427	0.453436	0.0498149	120568	1271	119297	Male Infertility	TRUE	reported	textfile	0.0191	5.705e-08	8334	meta_filt_SCF_noBMI.txt	TRUE	reported	2	TRUE	0.00351102	29.3569
rs7039247	G	C	G	C	0.079	-0.0216792	0.6644	0.660673	FALSE	TRUE	FALSE	9	1262702	0.609938	0.0424947	120568	1271	119297	Male Infertility	TRUE	reported	textfile	0.0168	2.46e-06	8334	meta_filt_SCF_noBMI.txt	TRUE	reported	2	TRUE	0.00264625	22.1071
rs72678285	T	A	T	A	0.1062	-0.0354099	0.8512	0.839462	FALSE	TRUE	FALSE	14	53883433	0.5204	0.055093	120568	1271	119297	Male Infertility	TRUE	reported	textfile	0.0231	4.43e-06	8334	meta_filt_SCF_noBMI.txt	TRUE	reported	2	TRUE	0.00252971	21.131
rs78369473	C	T	C	T	-0.2256	0.0640749	0.0266	0.973691	FALSE	FALSE	FALSE	16	81848092	0.609165	0.125326	120568	1271	119297	Male Infertility	TRUE	reported	textfile	0.0484	3.14e-06	8334	meta_filt_SCF_noBMI.txt	TRUE	reported	2	TRUE	0.00260018	21.7212
rs78666213	G	T	G	T	-0.2845	0.0415003	0.9797	0.0220434	FALSE	FALSE	FALSE	4	179217495	0.767524	0.140386	120568	1271	119297	Male Infertility	TRUE	reported	textfile	0.0574	7.152e-07	8334	meta_filt_SCF_noBMI.txt	TRUE	reported	2	TRUE	0.00293906	24.5605
rs80271436	G	A	G	A	-0.2393	-0.0649025	0.0263	0.972812	FALSE	FALSE	FALSE	9	133022383	0.59833	0.123201	120568	1271	119297	Male Infertility	TRUE	reported	textfile	0.0484	7.488e-07	8334	meta_filt_SCF_noBMI.txt	TRUE	reported	2	TRUE	0.00292462	24.4394
rs112346514	C	T	C	T	-0.3261	-0.255484	0.0302	0.9617	FALSE	FALSE	FALSE	19	12297173	0.0156423	0.105696	120568	1271	119297	Male Infertility	TRUE	reported	textfile	0.0703	3.543e-06	3721	meta_filt_SCGF_B_noBMI.txt	TRUE	reported	2	TRUE	0.00574946	21.5059
rs1149926	C	T	C	T	-0.3458	0.0714793	0.0239	0.975368	FALSE	FALSE	FALSE	10	9148986	0.588121	0.131988	120568	1271	119297	Male Infertility	TRUE	reported	textfile	0.0749	3.917e-06	3721	meta_filt_SCGF_B_noBMI.txt	TRUE	reported	2	TRUE	0.00569569	21.3036
rs116924815	C	T	C	T	0.6046	-0.158773	0.0273	0.972614	FALSE	FALSE	FALSE	19	50727476	0.185509	0.119921	120568	1271	119297	Male Infertility	TRUE	reported	textfile	0.0737	2.251e-16	3721	meta_filt_SCGF_B_noBMI.txt	TRUE	reported	2	TRUE	0.0177647	67.2617
rs117716477	C	A	C	A	0.8242	0.102962	0.0199	0.983683	FALSE	FALSE	FALSE	12	103847180	0.489641	0.149031	120568	1271	119297	Male Infertility	TRUE	reported	textfile	0.084	1.029e-22	3721	meta_filt_SCGF_B_noBMI.txt	TRUE	reported	2	TRUE	0.0252205	96.2217
rs12480722	C	T	C	T	0.1654	-0.0462076	0.8752	0.129074	FALSE	FALSE	FALSE	20	20248260	0.444985	0.0604967	120568	1271	119297	Male Infertility	TRUE	reported	textfile	0.0353	2.812e-06	3721	meta_filt_SCGF_B_noBMI.txt	TRUE	reported	2	TRUE	0.00586553	21.9426
rs13287050	T	A	T	A	-0.121	0.0221943	0.7202	0.7199	FALSE	TRUE	FALSE	9	76195201	0.621637	0.0449703	120568	1271	119297	Male Infertility	TRUE	reported	textfile	0.0263	4.118e-06	3721	meta_filt_SCGF_B_noBMI.txt	TRUE	reported	2	TRUE	0.00565635	21.1556
rs139413256	G	A	G	A	-0.5174	-0.0828137	0.0139	0.983637	FALSE	FALSE	FALSE	7	146182552	0.61025	0.16247	120568	1271	119297	Male Infertility	TRUE	reported	textfile	0.1076	1.532e-06	3721	meta_filt_SCGF_B_noBMI.txt	TRUE	reported	2	TRUE	0.00617559	23.1097
rs143829871	C	T	C	T	-0.1866	-0.00632168	0.9047	0.0931307	FALSE	FALSE	FALSE	3	47555755	0.928	0.0699604	120568	1271	119297	Male Infertility	TRUE	reported	textfile	0.0399	2.852e-06	3721	meta_filt_SCGF_B_noBMI.txt	TRUE	reported	2	TRUE	0.00584349	21.8597
rs149009264	G	A	G	A	0.4551	0.0483821	0.9848	0.0150422	FALSE	FALSE	FALSE	10	44634837	0.778648	0.172128	120568	1271	119297	Male Infertility	TRUE	reported	textfile	0.0985	3.793e-06	3721	meta_filt_SCGF_B_noBMI.txt	TRUE	reported	2	TRUE	0.00570423	21.3357
rs150733161	C	T	C	T	-0.5255	0.0665571	0.0142	0.986572	FALSE	FALSE	FALSE	13	67225165	0.700726	0.173172	120568	1271	119297	Male Infertility	TRUE	reported	textfile	0.112	2.687e-06	3721	meta_filt_SCGF_B_noBMI.txt	TRUE	reported	2	TRUE	0.0058815	22.0027
rs151194174	G	A	G	A	0.4536	-0.159478	0.0187	0.961833	FALSE	FALSE	FALSE	7	20956159	0.126962	0.104494	120568	1271	119297	Male Infertility	TRUE	reported	textfile	0.0941	1.454e-06	3721	meta_filt_SCGF_B_noBMI.txt	TRUE	reported	2	TRUE	0.00620588	23.2238
rs17876031	G	A	G	A	-0.1496	0.0264616	0.324	0.674219	FALSE	FALSE	FALSE	5	177404118	0.539603	0.0431382	120568	1271	119297	Male Infertility	TRUE	reported	textfile	0.0254	3.667e-09	3721	meta_filt_SCGF_B_noBMI.txt	TRUE	reported	2	TRUE	0.00923647	34.6707
rs264157	G	A	G	A	0.1079	-0.0603449	0.4743	0.531058	FALSE	FALSE	FALSE	18	10941748	0.134192	0.0402897	120568	1271	119297	Male Infertility	TRUE	reported	textfile	0.0233	3.685e-06	3721	meta_filt_SCGF_B_noBMI.txt	TRUE	reported	2	TRUE	0.00573028	21.4337
rs34911860	G	A	G	A	-0.3674	0.213115	0.0291	0.982857	FALSE	FALSE	FALSE	1	79885030	0.161498	0.15222	120568	1271	119297	Male Infertility	TRUE	reported	textfile	0.0787	3.002e-06	3721	meta_filt_SCGF_B_noBMI.txt	TRUE	reported	2	TRUE	0.00582281	21.7819
rs4656185	G	A	G	A	0.2103	-0.0750791	0.2892	0.69503	FALSE	FALSE	FALSE	1	169507088	0.0855618	0.0436688	120568	1271	119297	Male Infertility	TRUE	reported	textfile	0.0254	1.287e-16	3721	meta_filt_SCGF_B_noBMI.txt	TRUE	reported	2	TRUE	0.0180894	68.5137
rs7790002	G	A	G	A	-0.1145	-0.00440312	0.3779	0.630887	FALSE	FALSE	FALSE	7	155360534	0.915713	0.0416036	120568	1271	119297	Male Infertility	TRUE	reported	textfile	0.0247	3.634e-06	3721	meta_filt_SCGF_B_noBMI.txt	TRUE	reported	2	TRUE	0.00574191	21.4775
rs77954165	C	T	C	T	0.2631	-0.0422998	0.9528	0.048817	FALSE	FALSE	FALSE	9	6739753	0.657263	0.0953351	120568	1271	119297	Male Infertility	TRUE	reported	textfile	0.0562	2.867e-06	3721	meta_filt_SCGF_B_noBMI.txt	TRUE	reported	2	TRUE	0.00585543	21.9046
rs7815967	C	T	C	T	0.1325	-0.0449548	0.1991	0.810039	FALSE	FALSE	FALSE	8	65502979	0.379927	0.0511995	120568	1271	119297	Male Infertility	TRUE	reported	textfile	0.0288	4.371e-06	3721	meta_filt_SCGF_B_noBMI.txt	TRUE	reported	2	TRUE	0.00565619	21.155
rs78217154	C	T	C	T	0.3942	-0.0240355	0.9796	0.0199624	FALSE	FALSE	FALSE	8	100541844	0.869468	0.14626	120568	1271	119297	Male Infertility	TRUE	reported	textfile	0.0861	4.722e-06	3721	meta_filt_SCGF_B_noBMI.txt	TRUE	reported	2	TRUE	0.0056018	20.9505
rs10013755	T	A	T	A	0.5188	-0.195771	0.9929	0.992808	FALSE	TRUE	FALSE	4	22195685	0.42945	0.24777	120568	1271	119297	Male Infertility	TRUE	reported	textfile	0.0995	1.851e-07	7829	meta_filt_SDF_1A_noBMI.txt	TRUE	reported	2	TRUE	0.00346052	27.1796
rs10474392	G	A	G	A	0.0934	0.026068	0.334	0.744271	FALSE	FALSE	FALSE	5	92198776	0.574266	0.0464024	120568	1271	119297	Male Infertility	TRUE	reported	textfile	0.0177	1.376e-07	7829	meta_filt_SDF_1A_noBMI.txt	TRUE	reported	2	TRUE	0.00354404	27.8379
rs12141941	C	T	C	T	-0.0881	0.0165336	0.7493	0.27412	FALSE	FALSE	FALSE	1	83269229	0.716874	0.0455925	120568	1271	119297	Male Infertility	TRUE	reported	textfile	0.0186	2.263e-06	7829	meta_filt_SDF_1A_noBMI.txt	TRUE	reported	2	TRUE	0.00285744	22.4293
rs149893336	G	A	G	A	-0.494	-0.132241	0.993	0.0111733	FALSE	FALSE	FALSE	4	170311440	0.516362	0.203773	120568	1271	119297	Male Infertility	TRUE	reported	textfile	0.1082	4.93e-06	7829	meta_filt_SDF_1A_noBMI.txt	TRUE	reported	2	TRUE	0.00265545	20.8396
rs1600396	G	A	G	A	-0.0933	0.00580393	0.8096	0.192807	FALSE	FALSE	FALSE	4	115133096	0.909288	0.0509402	120568	1271	119297	Male Infertility	TRUE	reported	textfile	0.0204	4.939e-06	7829	meta_filt_SDF_1A_noBMI.txt	TRUE	reported	2	TRUE	0.00266464	20.9118
rs3988298	C	T	C	T	-0.1263	-0.0377429	0.1042	0.885793	FALSE	FALSE	FALSE	8	20311258	0.557975	0.0644241	120568	1271	119297	Male Infertility	TRUE	reported	textfile	0.0266	2.124e-06	7829	meta_filt_SDF_1A_noBMI.txt	TRUE	reported	2	TRUE	0.00287136	22.5389
rs62194947	C	T	C	T	-0.0852	0.0217566	0.2632	0.741859	FALSE	FALSE	FALSE	2	238310858	0.638193	0.0462682	120568	1271	119297	Male Infertility	TRUE	reported	textfile	0.0185	4.269e-06	7829	meta_filt_SDF_1A_noBMI.txt	TRUE	reported	2	TRUE	0.00270181	21.2043
rs78037609	G	A	G	A	-0.6261	-0.370287	0.0104	0.999773	FALSE	FALSE	FALSE	21	45511852	0.794239	1.41975	120568	1271	119297	Male Infertility	TRUE	reported	textfile	0.1334	2.666e-06	7829	meta_filt_SDF_1A_noBMI.txt	TRUE	reported	2	TRUE	0.00280575	22.0224
rs78883416	G	C	G	C	-0.0871	-0.0762095	0.308	0.320295	FALSE	TRUE	FALSE	10	91256968	0.0765773	0.0430343	120568	1271	119297	Male Infertility	TRUE	reported	textfile	0.0182	1.755e-06	7829	meta_filt_SDF_1A_noBMI.txt	TRUE	reported	2	TRUE	0.00291688	22.8972
rs10834997	G	A	G	A	-0.123	0.0152169	0.6924	0.304551	FALSE	FALSE	FALSE	11	26505401	0.72742	0.0436564	120568	1271	119297	Male Infertility	TRUE	reported	textfile	0.0256	1.528e-06	3493	meta_filt_TNF_A_noBMI.txt	TRUE	reported	2	TRUE	0.00656555	23.0718
rs115669577	G	A	G	A	0.981	-0.23833	0.0038	0.995671	FALSE	FALSE	FALSE	4	123440293	0.455117	0.319087	120568	1271	119297	Male Infertility	TRUE	reported	textfile	0.1994	8.625e-07	3493	meta_filt_TNF_A_noBMI.txt	TRUE	reported	2	TRUE	0.00688161	24.1902
rs7256693	C	T	C	T	-0.1841	0.0549581	0.8925	0.118828	FALSE	FALSE	FALSE	19	54553054	0.376118	0.0620945	120568	1271	119297	Male Infertility	TRUE	reported	textfile	0.04	4.109e-06	3493	meta_filt_TNF_A_noBMI.txt	TRUE	reported	2	TRUE	0.00602786	21.1709
rs79105320	G	A	G	A	0.5573	0.275255	0.0112	0.988792	FALSE	FALSE	FALSE	8	18959850	0.140807	0.186893	120568	1271	119297	Male Infertility	TRUE	reported	textfile	0.1177	2.207e-06	3493	meta_filt_TNF_A_noBMI.txt	TRUE	reported	2	TRUE	0.00637746	22.4066
rs10925040	C	T	C	T	0.1738	-0.0325091	0.371	0.637578	FALSE	FALSE	FALSE	1	247459396	0.437088	0.0418329	120568	1271	119297	Male Infertility	TRUE	reported	textfile	0.0372	2.929e-06	1566	meta_filt_TNF_B_noBMI.txt	TRUE	reported	2	TRUE	0.0137471	21.8001
rs75240021	G	C	G	C	0.3713	0.0568231	0.071	0.0766338	FALSE	TRUE	FALSE	8	120550020	0.456298	0.0762771	120568	1271	119297	Male Infertility	TRUE	reported	textfile	0.0772	1.489e-06	1566	meta_filt_TNF_B_noBMI.txt	TRUE	reported	2	TRUE	0.0145564	23.1026
rs753274	C	T	C	T	-0.1725	0.00761616	0.6085	0.388625	FALSE	FALSE	FALSE	19	14325650	0.853963	0.0413778	120568	1271	119297	Male Infertility	TRUE	reported	textfile	0.037	3.143e-06	1566	meta_filt_TNF_B_noBMI.txt	TRUE	reported	2	TRUE	0.0136898	21.708
rs7629875	G	A	G	A	0.3841	-0.00245002	0.9443	0.0598689	FALSE	FALSE	FALSE	3	174667832	0.977211	0.0857684	120568	1271	119297	Male Infertility	TRUE	reported	textfile	0.0774	6.897e-07	1566	meta_filt_TNF_B_noBMI.txt	TRUE	reported	2	TRUE	0.0154824	24.5953
rs78296352	G	T	G	T	1.2028	-0.0231622	0.0252	0.985999	FALSE	FALSE	FALSE	1	22495351	0.892749	0.171792	120568	1271	119297	Male Infertility	TRUE	reported	textfile	0.1366	1.276e-18	1566	meta_filt_TNF_B_noBMI.txt	TRUE	reported	2	TRUE	0.0471745	77.4338
rs138987090	G	A	G	A	-0.7264	-0.210698	0.9857	0.0140278	FALSE	FALSE	FALSE	18	32786284	0.20981	0.168009	120568	1271	119297	Male Infertility	TRUE	reported	textfile	0.0749	2.974e-22	8230	meta_filt_TRAIL_noBMI.txt	TRUE	reported	2	TRUE	0.0112993	94.0335
rs17434886	C	T	C	T	-0.0918	-0.0399429	0.1949	0.813958	FALSE	FALSE	FALSE	2	10394249	0.435388	0.0512085	120568	1271	119297	Male Infertility	TRUE	reported	textfile	0.0199	4.195e-06	8230	meta_filt_TRAIL_noBMI.txt	TRUE	reported	2	TRUE	0.00257904	21.2752
rs193112415	C	T	C	T	-1.0456	-0.0818592	0.9809	0.0193206	FALSE	FALSE	FALSE	18	31255157	0.572974	0.145223	120568	1271	119297	Male Infertility	TRUE	reported	textfile	0.062	1.008e-63	8230	meta_filt_TRAIL_noBMI.txt	TRUE	reported	2	TRUE	0.0334036	284.343
rs28431810	G	C	G	C	-0.1216	0.0365658	0.8874	0.90339	FALSE	TRUE	FALSE	4	163333668	0.586978	0.067313	120568	1271	119297	Male Infertility	TRUE	reported	textfile	0.0252	1.406e-06	8230	meta_filt_TRAIL_noBMI.txt	TRUE	reported	2	TRUE	0.00282123	23.2788
rs57396456	C	T	C	T	-0.5641	0.160148	0.9755	0.0226584	FALSE	FALSE	FALSE	18	30365911	0.230263	0.133492	120568	1271	119297	Male Infertility	TRUE	reported	textfile	0.0516	7.71e-28	8230	meta_filt_TRAIL_noBMI.txt	TRUE	reported	2	TRUE	0.0143137	119.483
rs62093514	C	T	C	T	1.0459	-0.0346909	0.0239	0.977521	FALSE	FALSE	FALSE	18	31651014	0.799799	0.13679	120568	1271	119297	Male Infertility	TRUE	reported	textfile	0.0549	5.798e-81	8230	meta_filt_TRAIL_noBMI.txt	TRUE	reported	2	TRUE	0.0422371	362.852
rs72899452	C	T	C	T	0.1223	0.0490373	0.0977	0.902408	FALSE	FALSE	FALSE	11	45394026	0.466955	0.0674106	120568	1271	119297	Male Infertility	TRUE	reported	textfile	0.0264	3.748e-06	8230	meta_filt_TRAIL_noBMI.txt	TRUE	reported	2	TRUE	0.00260084	21.4555
rs73039026	C	A	C	A	-0.3098	0.0874313	0.9821	0.0199415	FALSE	FALSE	FALSE	3	172442691	0.545071	0.144476	120568	1271	119297	Male Infertility	TRUE	reported	textfile	0.0634	1.015e-06	8230	meta_filt_TRAIL_noBMI.txt	TRUE	reported	2	TRUE	0.00289285	23.8714
rs747324	C	T	C	T	-0.0826	-0.00822321	0.2828	0.716437	FALSE	FALSE	FALSE	14	74222941	0.853914	0.0446606	120568	1271	119297	Male Infertility	TRUE	reported	textfile	0.0178	3.338e-06	8230	meta_filt_TRAIL_noBMI.txt	TRUE	reported	2	TRUE	0.00260967	21.5285
rs74778900	C	T	C	T	0.5791	-0.0677545	0.0238	0.986317	FALSE	FALSE	FALSE	18	30506300	0.702254	0.177238	120568	1271	119297	Male Infertility	TRUE	reported	textfile	0.0531	9.901e-28	8230	meta_filt_TRAIL_noBMI.txt	TRUE	reported	2	TRUE	0.0142458	118.908
rs75928541	G	A	G	A	0.2784	-0.34419	0.0188	0.976904	FALSE	FALSE	FALSE	4	16400148	0.00487394	0.122259	120568	1271	119297	Male Infertility	TRUE	reported	textfile	0.0591	2.442e-06	8230	meta_filt_TRAIL_noBMI.txt	TRUE	reported	2	TRUE	0.00268902	22.1849
rs79287178	G	A	G	A	-0.4304	-0.000155289	0.0389	0.959013	FALSE	FALSE	FALSE	3	172576710	0.998793	0.102667	120568	1271	119297	Male Infertility	TRUE	reported	textfile	0.042	1.173e-24	8230	meta_filt_TRAIL_noBMI.txt	TRUE	reported	2	TRUE	0.0125991	104.988
rs10411345	G	C	G	C	-0.1041	-0.0645827	0.7823	0.769753	FALSE	TRUE	FALSE	19	50333427	0.176231	0.0477524	120568	1271	119297	Male Infertility	TRUE	reported	textfile	0.0218	1.733e-06	7162	meta_filt_VEGF_noBMI.txt	TRUE	reported	2	TRUE	0.00317376	22.7964
rs10761731	T	A	T	A	-0.1146	-0.00459029	0.6204	0.613316	FALSE	TRUE	FALSE	10	63267850	0.911699	0.0413927	120568	1271	119297	Male Infertility	TRUE	reported	textfile	0.0174	4.309e-11	7162	meta_filt_VEGF_noBMI.txt	TRUE	reported	2	TRUE	0.00602024	43.366
rs10934631	C	T	C	T	-0.1132	-0.0316216	0.8517	0.146955	FALSE	FALSE	FALSE	3	122978753	0.575602	0.0564852	120568	1271	119297	Male Infertility	TRUE	reported	textfile	0.0244	3.607e-06	7162	meta_filt_VEGF_noBMI.txt	TRUE	reported	2	TRUE	0.00299623	21.5175
rs10967186	C	T	C	T	0.0899	0.0288292	0.578	0.426195	FALSE	FALSE	FALSE	9	2617099	0.478621	0.0406892	120568	1271	119297	Male Infertility	TRUE	reported	textfile	0.0169	1.086e-07	7162	meta_filt_VEGF_noBMI.txt	TRUE	reported	2	TRUE	0.00393549	28.2895
rs12456390	C	T	C	T	-0.0818	-0.0352347	0.6772	0.312566	FALSE	FALSE	FALSE	18	8998032	0.418128	0.0435172	120568	1271	119297	Male Infertility	TRUE	reported	textfile	0.0179	4.882e-06	7162	meta_filt_VEGF_noBMI.txt	TRUE	reported	2	TRUE	0.00290738	20.8775
rs13209117	G	A	G	A	0.1253	-0.0137605	0.2474	0.741523	FALSE	FALSE	FALSE	6	44184028	0.766584	0.0463557	120568	1271	119297	Male Infertility	TRUE	reported	textfile	0.02	3.697e-10	7162	meta_filt_VEGF_noBMI.txt	TRUE	reported	2	TRUE	0.00545047	39.2393
rs3108686	C	A	C	A	-0.7967	0.275481	0.0038	0.996564	FALSE	FALSE	FALSE	16	8660960	0.438491	0.355578	120568	1271	119297	Male Infertility	TRUE	reported	textfile	0.1702	2.861e-06	5143	meta_filt_VEGF_noBMI.txt	TRUE	reported	2	TRUE	0.00424236	21.9029
rs4082730	G	A	G	A	0.2455	-0.0562704	0.0305	0.973126	FALSE	FALSE	FALSE	15	89980326	0.653746	0.125446	120568	1271	119297	Male Infertility	TRUE	reported	textfile	0.0533	4.116e-06	7162	meta_filt_VEGF_noBMI.txt	TRUE	reported	2	TRUE	0.00295345	21.2093
rs4714729	C	T	C	T	-0.1238	-0.0465067	0.4523	0.5431	FALSE	FALSE	FALSE	6	43974652	0.249343	0.0403723	120568	1271	119297	Male Infertility	TRUE	reported	textfile	0.0169	2.483e-13	7162	meta_filt_VEGF_noBMI.txt	TRUE	reported	2	TRUE	0.0074369	53.6471
rs6921438	G	A	G	A	-0.4866	0.0360328	0.4691	0.516271	FALSE	FALSE	FALSE	6	43957870	0.371563	0.0403254	120568	1271	119297	Male Infertility	TRUE	reported	textfile	0.0174	4.11e-172	7162	meta_filt_VEGF_noBMI.txt	TRUE	reported	2	TRUE	0.098447	781.852
rs7030781	T	A	T	A	0.1403	0.0113394	0.5878	0.600432	FALSE	TRUE	FALSE	9	2686273	0.78258	0.041091	120568	1271	119297	Male Infertility	TRUE	reported	textfile	0.0172	3.454e-16	7162	meta_filt_VEGF_noBMI.txt	TRUE	reported	2	TRUE	0.00920467	66.5177
rs73418461	G	A	G	A	-0.2498	0.0327874	0.0266	0.971317	FALSE	FALSE	FALSE	10	118463484	0.790222	0.123251	120568	1271	119297	Male Infertility	TRUE	reported	textfile	0.0521	1.61e-06	7162	meta_filt_VEGF_noBMI.txt	TRUE	reported	2	TRUE	0.00319951	22.982
[truncated: 3 more rows]

## Sheet: Sup Table4
Supplementary Table 4 Results of MR analyses of gut microbes and male infertility (including tests for heterogeneity, tests for pleiotropy and outlier tests)
[truncated: 120 more rows]

[truncated: 6 more sheets: Sup Table5, Sup Table6, Sup Table7, Sup Table8, Sup Table9, Sup Table10]
